# Supplementary material for: A combined high-throughput and high-content platform for unified on-chip synthesis, characterization and biological screening
Source: Nat Commun. 2020 Oct 26;11:5391. doi: 10.1038/s41467-020-19040-0 (PMC7589500; doi:10.1038/s41467-020-19040-0)
Supplement: Supplementary file 4 — Source Data [file 41467_2020_19040_MOESM4_ESM.xlsx]

## Sheet: Fig. 3
Figure 3a								Figure 3b															Figure 3e						Figure 3g			Figure 3i
Generation	θst(H2O on PFDT funct. surface)	Ø	σ	θst(H2O on cysteamin funct. surface)	Ø	σ		PFDT	θadv(H2O) [°]	θrec(H2O) [°]	θsta(H2O) [°]		Cysteamine	θadv(H2O) [°]	θrec(H2O) [°]	θsta(H2O) [°]		1-thioglycerol	θadv(H2O) [°]	θrec(H2O) [°]	θsta(H2O) [°]			thickness [nm]	Ø [nm]	σ [nm]	Gn-Gn+1 [nm]		Distance [µm]	Intensity		Wavelength [nm]	T(bare glass)	T(silanized)	T(G0)	T(G1)	T(G2)	T(G3)	T(G4)	T(HEMA-EDMA)	ITO
0	105.55	104.317	1.85128	56.45	55.8833	3.04749		No1	127.05	107.73	118.7		No1	63.01	9.64	32.6		No1	35.72	0.7	23.55		G0	1.03	1.27	0.219241			0	2478000000000000		800	92.6836	92.6476	92.5416	92.6595	92.6753	92.6486	92.6126	54.7405	89.5078
	105.7			51.9				No2	121.65	112.86	111.6		No2	63.84	5.86	36.85		No2	31.59	0.9	24.4		G0	1.56					1	2514000000000000		799	92.6702	92.6452	92.5318	92.6646	92.6793	92.6516	92.6036	54.616	89.514
	101.7			59.3				No3	122.1	114.18	115.25		No3	65.86	8.3	29.65		No3	30.5	2.1	23.9		G0	1.22					2	2504000000000000		798	92.6627	92.6452	92.5418	92.6738	92.6821	92.6563	92.6158	54.485	89.5466
1	97.9	100.7	1.99039	52.15	52.9833	1.21404		No4	122.4	113.16	121		No4	57.12	10.27			No4					G1	2.06	2.03333	0.0524934	0.763333		3	2552000000000000		797	92.6672	92.6627	92.538	92.6747	92.6877	92.6644	92.6164	54.3706	89.5414
	102.35			52.1				No5	128.8	108.31			No5	60.78	3.36			No5					G1	2.08					4	2540000000000000		796	92.6651	92.6401	92.5486	92.6715	92.6892	92.6687	92.606	54.2409	89.5433
	101.85			54.7				No6	127.5				No6		2.99			No6					G1	1.96					5	2500000000000000		795	92.6565	92.6518	92.5429	92.6685	92.6779	92.6491	92.6085	54.0836	89.5334
2	110.4	107.3	2.78298	32.95	28.0667	3.47475		Ø	124.917	111.248	116.638		Ø	62.122	6.73667	33.0333		Ø	32.6033	1.23333	23.95		G2	3.26	2.98667	0.194822	0.953333		6	2509000000000000		794	92.6552	92.6525	92.5294	92.6599	92.6811	92.6488	92.5943	53.9629	89.5561
	107.85			25.15				σ	2.92242	2.67802	3.55622		σ	2.98442	2.87419	2.95532		σ	2.24829	0.618241	0.348807		G2	2.82					7	2467000000000000		793	92.674	92.6602	92.5482	92.6768	92.6815	92.6713	92.6166	53.856	89.5864
	103.65			26.1																			G2	2.88					8	2511000000000000		792	92.6623	92.6531	92.5252	92.6689	92.6864	92.6578	92.5994	53.7207	89.5585
3	107.4	111.533	2.92527	32.6	33.0333	2.95532																	G3	4.75	4.19333	0.493716	1.20667		9	2477000000000000		791	92.6593	92.6454	92.5277	92.6593	92.6787	92.6427	92.5936	53.5911	89.5682
	113.75			36.85																			G3	3.55					10	2500000000000000		790	92.6587	92.6474	92.5186	92.6631	92.6817	92.6501	92.6038	53.4644	89.5686
	113.45			29.65																			G3	4.28					11	2502000000000000		789	92.6693	92.6527	92.5431	92.6693	92.687	92.6602	92.6053	53.3383	89.5831
4	112.7	112.9	1.47648	26.3	32.05	5.66142																							12	2493000000000000		788	92.6806	92.6582	92.5301	92.6759	92.687	92.661	92.6017	53.2232	89.5796
	114.8			39.75																									13	2466000000000000		787	92.6638	92.658	92.5271	92.661	92.671	92.6591	92.5987	53.0973	89.5856
	111.2			30.1																									14	2328000000000000		786	92.6627	92.6674	92.541	92.6655	92.6849	92.6486	92.591	52.9733	89.5977
																													15	2495000000000000		785	92.6798	92.664	92.5384	92.6789	92.6873	92.6715	92.6111	52.8355	89.599
																													16	2512000000000000		784	92.6836	92.6668	92.5393	92.6836	92.692	92.6695	92.6081	52.709	89.6103
																													17	2514000000000000		783	92.6687	92.6678	92.5439	92.6668	92.6817	92.6621	92.6194	52.5791	89.6064
																													18	2500000000000000		782	92.6719	92.6561	92.5358	92.6636	92.6813	92.6569	92.6011	52.4483	89.6194
																													19	2485000000000000		781	92.677	92.6612	92.539	92.6629	92.6742	92.6538	92.6062	52.3277	89.612
																													20	2496000000000000		780	92.673	92.6591	92.5395	92.6533	92.6749	92.6561	92.6011	52.227	89.6091
																													21	2508000000000000		779	92.6655	92.6542	92.5318	92.6627	92.6804	92.6616	92.6011	52.1012	89.6151
																													22	2490000000000000		778	92.6783	92.6764	92.5446	92.6791	92.7035	92.6697	92.6175	51.9748	89.6124
																													23	2545000000000000		777	92.6693	92.661	92.5292	92.6563	92.6815	92.6527	92.5966	51.846	89.6365
																													24	2574000000000000		776	92.6702	92.6666	92.5318	92.6702	92.6843	92.6638	92.6085	51.7112	89.6204
																													25	2423000000000000		775	92.6751	92.6704	92.5384	92.674	92.6909	92.6555	92.6011	51.5857	89.6378
																													26	2362000000000000		774	92.6845	92.661	92.5299	92.6806	92.6873	92.6676	92.6019	51.46	89.6342
																													27	2431000000000000		773	92.6832	92.671	92.5335	92.6749	92.6964	92.673	92.6102	51.3284	89.6256
																													28	2481000000000000		772	92.6821	92.6738	92.535	92.6727	92.686	92.67	92.6194	51.2013	89.6518
																													29	2544000000000000		771	92.6738	92.6663	92.5173	92.6578	92.6843	92.6578	92.594	51.0571	89.647
																													30	2486000000000000		770	92.6885	92.6678	92.5346	92.667	92.6866	92.6631	92.6115	50.9278	89.6549
																													31	2487000000000000		769	92.6762	92.6648	92.5267	92.661	92.6798	92.6574	92.6094	50.7874	89.6446
																													32	2509000000000000		768	92.686	92.673	92.5329	92.6738	92.689	92.6589	92.6081	50.6545	89.6497
																													33	2451000000000000		767	92.683	92.6755	92.5324	92.6764	92.6904	92.667	92.603	50.5189	89.6594
																													34	2492000000000000		766	92.6796	92.6589	92.5273	92.6693	92.6881	92.6561	92.6081	50.3772	89.6576
																													35	2465000000000000		765	92.6793	92.6811	92.5371	92.6689	92.6915	92.6708	92.6041	50.2494	89.6685
																													36	2477000000000000		764	92.6981	92.686	92.5399	92.6708	92.6943	92.6689	92.6115	50.1168	89.6687
																													37	2506000000000000		763	92.687	92.6823	92.5344	92.6768	92.6881	92.6655	92.6203	49.9797	89.678
																													38	2459000000000000		762	92.6828	92.6781	92.5282	92.6638	92.6798	92.6695	92.6053	49.8393	89.6819
																													39	2466000000000000		761	92.7007	92.6828	92.5327	92.6723	92.7007	92.6715	92.6177	49.6958	89.6797
																													40	2460000000000000		760	92.6898	92.6813	92.5294	92.6793	92.6937	92.6719	92.6151	49.5683	89.6834
																													41	2488000000000000		759	92.7024	92.6939	92.539	92.6836	92.7062	92.674	92.6147	49.4279	89.6931
																													42	2458000000000000		758	92.6907	92.6755	92.5282	92.6719	92.6964	92.6642	92.6151	49.2892	89.6914
																													43	2446000000000000		757	92.6864	92.6749	92.5237	92.6683	92.6947	92.6646	92.6041	49.1452	89.7038
																													44	2432000000000000		756	92.6847	92.6809	92.5231	92.6695	92.6847	92.6593	92.6109	49.0124	89.6912
																													45	2412000000000000		755	92.6849	92.6868	92.5288	92.6697	92.6783	92.6595	92.6028	48.8705	89.6809
																													46	2505000000000000		754	92.6894	92.6932	92.5267	92.6704	92.6951	92.6762	92.6051	48.735	89.7082
																													47	2531000000000000		753	92.7077	92.6898	92.5316	92.6887	92.7105	92.6736	92.6262	48.5936	89.6906
																													48	2440000000000000		752	92.6922	92.6932	92.5358	92.6762	92.6988	92.6732	92.6137	48.4438	89.7135
																													49	2546000000000000		751	92.7007	92.6922	92.5205	92.6657	92.6941	92.6657	92.6068	48.2972	89.7185
																													50	2493000000000000		750	92.6898	92.6887	92.5201	92.6708	92.6917	92.667	92.6064	48.1561	89.7094
																													51	2359000000000000		749	92.692	92.6939	92.5288	92.671	92.6986	92.6655	92.6066	48.0262	89.7022
																													52	2437000000000000		748	92.6975	92.6832	92.522	92.6691	92.6898	92.6548	92.6036	47.8858	89.7253
																													53	2568000000000000		747	92.7037	92.6885	92.5271	92.6648	92.6913	92.6695	92.6088	47.7448	89.7131
																													54	2398000000000000		746	92.7033	92.7013	92.535	92.6832	92.7003	92.6766	92.6215	47.6148	89.7243
																													55	2534000000000000		745	92.7013	92.6898	92.5216	92.6614	92.6928	92.6584	92.6062	47.4616	89.7245
																													56	2489000000000000		744	92.6979	92.6845	92.5229	92.6619	92.6845	92.6685	92.6085	47.3201	89.7266
																													57	2458000000000000		743	92.6947	92.6881	92.5188	92.6653	92.69	92.6587	92.6064	47.1711	89.7166
																													58	2483000000000000		742	92.7043	92.6966	92.5243	92.687	92.6947	92.67	92.6081	47.0302	89.7315
																													59	2492000000000000		741	92.7003	92.6909	92.5184	92.6697	92.689	92.6689	92.6013	46.8714	89.7301
																													60	2535000000000000		740	92.7054	92.7007	92.5224	92.6798	92.7045	92.6683	92.6141	46.7242	89.7358
																													61	2481000000000000		739	92.7003	92.6928	92.5154	92.6623	92.687	92.6689	92.607	46.5783	89.7327
																													62	2518000000000000		738	92.6909	92.6947	92.5145	92.6727	92.686	92.6736	92.6068	46.4316	89.734
																													63	2448000000000000		737	92.7069	92.6907	92.5248	92.6736	92.686	92.6648	92.5991	46.2876	89.7361
																													64	2439000000000000		736	92.7131	92.7007	92.5252	92.6798	92.6883	92.6636	92.6064	46.1539	89.7394
																													65	2361000000000000		735	92.7003	92.6898	92.5152	92.6727	92.6851	92.6623	92.6021	46.0071	89.7418
																													66	2487000000000000		734	92.7077	92.6992	92.5196	92.6676	92.6945	92.6648	92.6075	45.8594	89.7381
																													67	2533000000000000		733	92.7069	92.6973	92.5235	92.6648	92.6849	92.6678	92.6047	45.7021	89.7592
																													68	2458000000000000		732	92.7178	92.7071	92.5209	92.6766	92.7005	92.6776	92.6192	45.561	89.7303
																													69	2449000000000000		731	92.7035	92.6977	92.5141	92.6653	92.6834	92.6623	92.5994	45.3974	89.7327
																													70	2492000000000000		730	92.7109	92.6975	92.5158	92.6717	92.6804	92.664	92.6047	45.2548	89.7327
																													71	2444000000000000		729	92.7193	92.7048	92.5192	92.6762	92.6973	92.6751	92.6149	45.1064	89.7507
																													72	2459000000000000		728	92.7206	92.7035	92.5284	92.67	92.6977	92.6719	92.6038	44.9555	89.7592
																													73	2378000000000000		727	92.7112	92.6988	92.5065	92.6633	92.6873	92.6557	92.6011	44.8002	89.7575
																													74	2486000000000000		726	92.7097	92.7107	92.525	92.6772	92.7011	92.6666	92.6083	44.6589	89.7567
																													75	2544000000000000		725	92.7126	92.7058	92.5143	92.6666	92.6866	92.655	92.5977	44.5061	89.7638
																													76	2435000000000000		724	92.7191	92.7103	92.5169	92.6614	92.6932	92.6663	92.6041	44.3548	89.7598
																													77	2437000000000000		723	92.7188	92.7101	92.5175	92.67	92.6909	92.6631	92.6038	44.2031	89.7476
																													78	2418000000000000		722	92.705	92.7031	92.5111	92.6636	92.6838	92.6597	92.6043	44.042	89.76
																													79	2463000000000000		721	92.7129	92.7071	92.5143	92.6708	92.6832	92.6612	92.6075	43.8818	89.7693
																													80	2494000000000000		720	92.7124	92.7077	92.5005	92.6666	92.6819	92.6674	92.5945	43.7267	89.7505
																													81	2536000000000000		719	92.7142	92.7084	92.505	92.67	92.6796	92.6584	92.5989	43.5737	89.7522
																													82	2498000000000000		718	92.7082	92.6996	92.5067	92.667	92.6851	92.6623	92.5921	43.4307	89.7625
																													83	2476000000000000		717	92.7338	92.7193	92.5109	92.677	92.7001	92.6693	92.603	43.2865	89.7662
																													84	2426000000000000		716	92.7225	92.7079	92.4996	92.6687	92.6868	92.6591	92.6004	43.1274	89.7617
																													85	2494000000000000		715	92.7126	92.7079	92.4994	92.6676	92.68	92.6493	92.5898	42.9712	89.7642
																													86	2397000000000000		714	92.7144	92.7058	92.5001	92.6663	92.6789	92.6595	92.5893	42.8091	89.7753
																													87	2386000000000000		713	92.7225	92.7079	92.506	92.6608	92.6838	92.6542	92.6002	42.657	89.7493
																													88	2421000000000000		712	92.727	92.7135	92.5075	92.6606	92.6864	92.6576	92.596	42.4932	89.7766
																													89	2444000000000000		711	92.7152	92.7067	92.496	92.6576	92.6826	92.6557	92.5932	42.3313	89.7733
																													90	2409000000000000		710	92.7255	92.712	92.5148	92.6697	92.6909	92.6706	92.5985	42.1768	89.7693
																													91	2406000000000000		709	92.7182	92.7124	92.4996	92.6576	92.6866	92.6576	92.5932	42.0159	89.7755
																													92	2507000000000000		708	92.7265	92.715	92.4945	92.6629	92.69	92.6525	92.6013	41.8617	89.7629
																													93	2426000000000000		707	92.7276	92.7218	92.4964	92.6602	92.6834	92.6555	92.5879	41.7016	89.7695
																													94	2423000000000000		706	92.7263	92.7206	92.4979	92.6559	92.6838	92.655	92.5953	41.5559	89.7602
																													95	2513000000000000		705	92.7186	92.7186	92.4988	92.6597	92.6781	92.6578	92.5923	41.3946	89.7536
																													96	2439000000000000		704	92.7299	92.7097	92.4986	92.6587	92.6943	92.6597	92.5989	41.2413	89.7545
																													97	2505000000000000		703	92.7203	92.7079	92.489	92.6655	92.6751	92.6578	92.5902	41.0736	89.7605
																													98	2449000000000000		702	92.722	92.7116	92.4926	92.6565	92.6806	92.6412	92.593	40.9089	89.7648
																													99	2473000000000000		701	92.7261	92.7146	92.4869	92.6557	92.6828	92.6499	92.591	40.7465	89.752
																													100	2424000000000000		700	92.734	92.7253	92.4994	92.6644	92.6838	92.6674	92.6036	40.5929	89.7664
																													101	2551000000000000		699	92.7289	92.7171	92.4883	92.6563	92.6727	92.6486	92.5887	40.4285	89.7365
																													102	2455000000000000		698	92.7308	92.7171	92.4911	92.6544	92.6697	92.6486	92.5898	40.2714	89.7503
																													103	2476000000000000		697	92.7349	92.7097	92.4847	92.6595	92.671	92.6508	92.5821	40.105	89.7447
																													104	2434000000000000		696	92.7276	92.7276	92.4909	92.6503	92.6783	92.6533	92.5904	39.9438	89.7656
																													105	2521000000000000		695	92.7274	92.7118	92.479	92.6452	92.6742	92.6354	92.5872	39.7791	89.7431
																													106	2572000000000000		694	92.7361	92.7101	92.4809	92.6567	92.6693	92.6422	92.5776	39.6121	89.7358
																													107	2422000000000000		693	92.731	92.7203	92.4845	92.6538	92.6779	92.645	92.5802	39.4548	89.7344
																													108	2451000000000000		692	92.7265	92.7112	92.4751	92.6559	92.6666	92.6405	92.5727	39.2814	89.7497
																													109	2404000000000000		691	92.7349	92.7184	92.4813	92.6527	92.6779	92.6429	92.5821	39.1178	89.7338
																													110	2408000000000000		690	92.7323	92.7208	92.4788	92.6482	92.6713	92.6501	92.5774	38.9523	89.7396
																													111	2459000000000000		689	92.7272	92.7156	92.4677	92.639	92.6672	92.6352	92.5742	38.7907	89.7294
																													112	2463000000000000		688	92.7349	92.7146	92.4811	92.6525	92.6689	92.6399	92.58	38.6322	89.7284
																													113	2549000000000000		687	92.7291	92.7184	92.4734	92.6469	92.6661	92.642	92.5791	38.4682	89.7263
																													114	2491000000000000		686	92.7306	92.7065	92.4711	92.6395	92.6561	92.6405	92.5804	38.2977	89.7288
																													115	2423000000000000		685	92.7425	92.7261	92.4741	92.6495	92.6785	92.6486	92.5827	38.1241	89.7261
																													116	2486000000000000		684	92.7319	92.7165	92.4724	92.641	92.667	92.638	92.5798	37.9329	89.7148
																													117	2466000000000000		683	92.7329	92.7291	92.4781	92.6574	92.6691	92.6516	92.577	37.769	89.7253
																													118	2493000000000000		682	92.7346	92.7144	92.4673	92.6437	92.6689	92.6476	92.5836	37.5959	89.7107
																													119	2407000000000000		681	92.7312	92.7244	92.4675	92.6469	92.6713	92.6305	92.5731	37.4236	89.7104
																													120	2533000000000000		680	92.7415	92.7182	92.469	92.6435	92.6697	92.6397	92.5746	37.2587	89.7111
																													121	2469000000000000		679	92.7361	92.7118	92.4694	92.6401	92.6508	92.6382	92.5633	37.0995	89.7142
																													122	2386000000000000		678	92.727	92.7193	92.4621	92.6377	92.6648	92.632	92.5708	36.9265	89.6954
																													123	2519000000000000		677	92.7321	92.7225	92.4673	92.639	92.6672	92.636	92.5721	36.7692	89.7171
																													124	2463000000000000		676	92.7406	92.724	92.4641	92.6446	92.6648	92.6299	92.5717	36.5961	89.6921
																													125	2484000000000000		675	92.7466	92.7203	92.4524	92.6369	92.6533	92.6243	92.5601	36.4256	89.6962
																													126	2350000000000000		674	92.7357	92.7261	92.4581	92.6484	92.6659	92.6271	92.5736	36.2543	89.6861
																													127	2320000000000000		673	92.7346	92.7122	92.4462	92.622	92.655	92.6277	92.5589	36.0768	89.6807
																													128	2261000000000000		672	92.7349	92.7214	92.4466	92.6262	92.6484	92.6224	92.5563	35.901	89.6947
																													129	2227000000000000		671	92.7349	92.7203	92.457	92.6377	92.6572	92.6252	92.5621	35.7398	89.6708
																													130	2213000000000000		670	92.7299	92.7144	92.4377	92.6299	92.6465	92.6173	92.5416	35.5576	89.6823
																													131	2048000000000000		669	92.7376	92.7171	92.4492	92.6288	92.6493	92.6269	92.552	35.3937	89.6555
																													132	1896000000000000		668	92.7265	92.7148	92.4311	92.6196	92.6352	92.609	92.5399	35.2202	89.6433
																													133	1581000000000000		667	92.7255	92.7079	92.4428	92.6041	92.6429	92.5991	92.5467	35.0472	89.6483
																													134	1282000000000000		666	92.7306	92.7199	92.4332	92.6286	92.6403	92.6072	92.5488	34.88	89.6477
																													135	1100000000000000		665	92.7411	92.7159	92.4319	92.6185	92.6429	92.6147	92.5506	34.7044	89.6431
																													136	908000000000000		664	92.7421	92.712	92.4309	92.6156	92.6341	92.6068	92.5476	34.5318	89.6213
																													137	692000000000000		663	92.7449	92.7197	92.4377	92.6205	92.6418	92.6137	92.5456	34.3638	89.6309
																													138	573000000000000		662	92.7197	92.7099	92.4211	92.6	92.6194	92.5913	92.5348	34.1946	89.6334
																													139	333000000000000		661	92.7404	92.7114	92.4226	92.6004	92.6316	92.5955	92.5352	34.0197	89.6179
																													140	334000000000000		660	92.7366	92.7122	92.4194	92.616	92.6335	92.5955	92.5322	33.8398	89.6128
																													141	257000000000000		659	92.7314	92.712	92.4249	92.6128	92.6333	92.603	92.5271	33.6752	89.5942
																													142	226000000000000		658	92.7299	92.7152	92.4128	92.6015	92.6258	92.5947	92.5344	33.5056	89.6103
																													143	199000000000000		657	92.7434	92.7073	92.4183	92.616	92.6267	92.5974	92.541	33.3284	89.5899
																													144	173000000000000		656	92.7248	92.7073	92.4115	92.5868	92.6247	92.5915	92.5303	33.1507	89.5806
																													145	136000000000000		655	92.7408	92.7156	92.4149	92.6085	92.6299	92.5968	92.5258	32.9784	89.5664
																													146	157000000000000		654	92.7498	92.7214	92.4089	92.6047	92.6232	92.5979	92.5365	32.8015	89.5664
																													147	113000000000000		653	92.7299	92.722	92.4126	92.5898	92.6179	92.5879	92.5246	32.6191	89.5715
																													148	146000000000000		652	92.722	92.7035	92.4017	92.6002	92.6021	92.5876	92.5186	32.4425	89.548
																													149	114000000000000		651	92.7376	92.7278	92.4143	92.6043	92.6209	92.5876	92.5312	32.2706	89.5513
																													150	132000000000000		650	92.7387	92.7095	92.394	92.5966	92.6179	92.5829	92.5167	32.0947	89.547
																													151	82000000000000		649	92.7255	92.709	92.3915	92.591	92.6115	92.5755	92.525	31.921	89.5427
																													152	103000000000000		648	92.7302	92.7028	92.3932	92.5851	92.6055	92.5821	92.5131	31.742	89.5354
																													153	107000000000000		647	92.7402	92.712	92.4013	92.6058	92.6183	92.5795	92.5269	31.5719	89.5262
																													154	100000000000000		646	92.7295	92.712	92.3936	92.5836	92.5972	92.5727	92.5154	31.392	89.5167
																													155	85000000000000		645	92.7361	92.699	92.3796	92.5861	92.6036	92.5714	92.5062	31.2173	89.5101
																													156	95000000000000		644	92.722	92.7035	92.3868	92.568	92.6062	92.5631	92.5135	31.0369	89.5202
																													157	125000000000000		643	92.7361	92.7137	92.3892	92.5851	92.6064	92.5714	92.5169	30.864	89.5101
																													158	88000000000000		642	92.718	92.7005	92.3819	92.5798	92.5915	92.5582	92.4979	30.6767	89.4784
																													159	84000000000000		641	92.7225	92.705	92.3766	92.5636	92.5859	92.5627	92.4934	30.4947	89.4837
																													160	92000000000000		640	92.7319	92.7114	92.38	92.574	92.5904	92.5612	92.5058	30.323	89.4823
																													161	83000000000000		639	92.728	92.7018	92.3772	92.5693	92.5955	92.5584	92.4903	30.1421	89.4849
																													162	74000000000000		638	92.7304	92.705	92.3736	92.5695	92.5968	92.5657	92.4986	29.9682	89.4582
																													163	74000000000000		637	92.724	92.6996	92.3683	92.5661	92.5896	92.5495	92.493	29.7933	89.4471
																													164	90000000000000		636	92.734	92.7001	92.3687	92.5761	92.5898	92.5625	92.4962	29.6133	89.4491
																													165	99000000000000		635	92.7257	92.6984	92.3575	92.561	92.5874	92.5542	92.489	29.4313	89.4368
																													166	78000000000000		634	92.7302	92.699	92.3658	92.5567	92.584	92.5471	92.5052	29.2524	89.4172
																													167	70000000000000		633	92.7284	92.7031	92.3641	92.558	92.5763	92.554	92.4888	29.0716	89.4135
																													168	82000000000000		632	92.721	92.6928	92.346	92.5408	92.5672	92.5388	92.4805	28.8928	89.3995
																													169	68000000000000		631	92.7214	92.696	92.3492	92.548	92.5674	92.5265	92.4768	28.7148	89.3983
																													170	74000000000000		630	92.734	92.7009	92.356	92.5537	92.5693	92.5371	92.4826	28.538	89.3933
																													171	73000000000000		629	92.7137	92.6883	92.3366	92.5412	92.5616	92.5286	92.4741	28.3543	89.3892
																													172	59000000000000		628	92.7372	92.7013	92.3475	92.5463	92.5736	92.5386	92.483	28.1759	89.3857
																													173	60000000000000		627	92.7261	92.6843	92.3453	92.5508	92.5644	92.5314	92.472	27.9944	89.3577
																													174	61000000000000		626	92.7235	92.7022	92.3407	92.5384	92.5627	92.5365	92.4702	27.815	89.3581
																													175	78000000000000		625	92.7227	92.6858	92.3398	92.5307	92.5552	92.5299	92.4656	27.6344	89.3503
																													176	85000000000000		624	92.7278	92.6956	92.3343	92.5446	92.5631	92.5241	92.46	27.4583	89.3464
																													177	73000000000000		623	92.7272	92.693	92.3317	92.5363	92.5587	92.5294	92.4711	27.2836	89.3297
																													178	71000000000000		622	92.724	92.6783	92.3228	92.5273	92.542	92.5107	92.4513	27.097	89.3108
																													179	78000000000000		621	92.7242	92.69	92.3209	92.5265	92.5537	92.5177	92.4621	26.9244	89.3038
																													180	58000000000000		620	92.731	92.6892	92.3183	92.5305	92.5491	92.5158	92.4526	26.7401	89.2997
																													181	57000000000000		619	92.728	92.684	92.323	92.5361	92.5429	92.5137	92.4545	26.5581	89.295
																													182	56000000000000		618	92.7248	92.6956	92.3198	92.529	92.5525	92.5116	92.4619	26.3891	89.2769
																													183	70000000000000		617	92.7223	92.6815	92.3137	92.5258	92.5442	92.5062	92.4539	26.2055	89.2672
																													184	70000000000000		616	92.7171	92.6832	92.3075	92.5128	92.5352	92.5003	92.4466	26.0275	89.2703
																													185	69000000000000		615	92.7291	92.6843	92.3069	92.5188	92.5354	92.4915	92.4498	25.8483	89.251
																													186	59000000000000		614	92.7195	92.6806	92.3052	92.5113	92.5386	92.5045	92.4522	25.6687	89.243
																													187	48000000000000		613	92.7223	92.6774	92.2962	92.5122	92.5239	92.4928	92.4364	25.4935	89.2263
																													188	72000000000000		612	92.7282	92.6826	92.2926	92.5037	92.525	92.4881	92.4326	25.3103	89.2054
																													189	52000000000000		611	92.7197	92.671	92.2833	92.5011	92.5194	92.4807	92.4251	25.1278	89.1922
																													190	75000000000000		610	92.7171	92.6764	92.2935	92.4996	92.5307	92.4849	92.4394	24.9431	89.2
																													191	59000000000000		609	92.7173	92.6689	92.2811	92.496	92.5173	92.4764	92.424	24.763	89.1721
																													192	60000000000000		608	92.7235	92.677	92.2807	92.503	92.5148	92.4779	92.4234	24.5824	89.1776
																													193	63000000000000		607	92.724	92.6774	92.2841	92.4988	92.5258	92.4783	92.4336	24.4029	89.1485
																													194	76000000000000		606	92.7156	92.6642	92.2665	92.4847	92.5032	92.4692	92.4179	24.2207	89.1444
																													195	56000000000000		605	92.7193	92.6755	92.2816	92.499	92.5096	92.4777	92.4253	24.0429	89.1267
																													196	62000000000000		604	92.7274	92.6653	92.2675	92.48	92.5052	92.4762	92.4151	23.8634	89.113
																													197	68000000000000		603	92.7144	92.6708	92.2656	92.4817	92.4981	92.4673	92.4119	23.6832	89.1163
																													198	62000000000000		602	92.7101	92.6636	92.2586	92.4775	92.5037	92.4573	92.4175	23.5034	89.0917
																													199	61000000000000		601	92.7188	92.6627	92.2635	92.4796	92.496	92.4592	92.4079	23.3219	89.0857
																													200	69000000000000		600	92.7129	92.6732	92.2588	92.4728	92.5009	92.4496	92.406	23.1443	89.0697
																													201	71000000000000		599	92.7118	92.6557	92.2482	92.4717	92.4864	92.4504	92.3992	22.965	89.0375
																													202	57000000000000		598	92.7144	92.664	92.2546	92.4666	92.4898	92.4492	92.3979	22.7879	89.0396
																													203	67000000000000		597	92.7103	92.6591	92.245	92.4636	92.4839	92.4443	92.3998	22.6071	89.0047
																													204	61000000000000		596	92.7137	92.6625	92.2342	92.4604	92.4807	92.4411	92.3966	22.4322	89.0041
																													205	72000000000000		595	92.7101	92.6589	92.2374	92.4579	92.4781	92.4413	92.3883	22.2524	88.9965
																													206	55000000000000		594	92.7133	92.6533	92.2348	92.463	92.4785	92.4368	92.3798	22.0774	88.9801
																													207	61000000000000		593	92.7039	92.6488	92.2295	92.4594	92.4768	92.4323	92.3813	21.8977	88.9527
																													208	50000000000000		592	92.7075	92.6523	92.2234	92.4581	92.4611	92.4311	92.379	21.7163	88.9461
																													209	54000000000000		591	92.7077	92.6535	92.2198	92.4564	92.4739	92.4332	92.3841	21.5338	88.9351
																													210	58000000000000		590	92.7114	92.6476	92.2185	92.4504	92.4639	92.4262	92.3721	21.3537	88.9199
																													211	47000000000000		589	92.7154	92.6516	92.2144	92.4485	92.4639	92.436	92.379	21.178	88.8978
																													212	52000000000000		588	92.7045	92.6523	92.2083	92.4443	92.4577	92.4257	92.3747	21.0054	88.8734
																													213	60000000000000		587	92.7114	92.6533	92.2062	92.4443	92.4626	92.4211	92.3736	20.834	88.8661
																													214	61000000000000		586	92.7009	92.6478	92.2011	92.4404	92.4568	92.4181	92.363	20.6533	88.8524
																													215	56000000000000		585	92.7039	92.6427	92.1811	92.4304	92.446	92.407	92.3547	20.4759	88.8362
																													216	66000000000000		584	92.7067	92.6542	92.1903	92.4251	92.4455	92.4068	92.3649	20.2996	88.8307
																													217	69000000000000		583	92.7031	92.6478	92.1705	92.4243	92.4436	92.4019	92.3658	20.1258	88.7965
																													218	62000000000000		582	92.7058	92.6514	92.1754	92.4228	92.4421	92.3975	92.3653	19.9515	88.7947
																													219	61000000000000		581	92.7122	92.642	92.1711	92.4255	92.4323	92.3953	92.3555	19.7741	88.7669
																													220	42000000000000		580	92.7009	92.6433	92.1748	92.4209	92.4402	92.4002	92.3564	19.5971	88.7473
																													221	67000000000000		579	92.7199	92.6533	92.1784	92.4364	92.4541	92.4062	92.3651	19.4182	88.7416
																													222	51000000000000		578	92.7237	92.6476	92.1835	92.4243	92.4566	92.4057	92.3617	19.2475	88.7289
																													223	53000000000000		577	92.7116	92.6478	92.1705	92.4253	92.4441	92.3989	92.3577	19.0713	88.7154
																													224	49000000000000		576	92.7013	92.6474	92.1618	92.4119	92.4315	92.3932	92.3521	18.901	88.6968
																													225	50000000000000		575	92.7124	92.6369	92.1573	92.4168	92.4394	92.394	92.3538	18.7268	88.6664
																													226	58000000000000		574	92.7067	92.6429	92.158	92.3998	92.4264	92.3783	92.3419	18.5474	88.6499
																													227	69000000000000		573	92.6994	92.6384	92.1461	92.3962	92.4119	92.3715	92.3313	18.3698	88.6384
																													228	65000000000000		572	92.7003	92.6322	92.1476	92.3949	92.4245	92.3751	92.3347	18.1913	88.608
																													229	69000000000000		571	92.6988	92.6407	92.1438	92.4081	92.4168	92.3755	92.333	18.0163	88.5845
																													230	85000000000000		570	92.7184	92.6454	92.1531	92.4009	92.4245	92.3732	92.3445	17.8455	88.5754
																													231	88000000000000		569	92.6992	92.6459	92.1444	92.3962	92.403	92.3577	92.319	17.6777	88.5442
																													232	63000000000000		568	92.7037	92.6275	92.1209	92.3828	92.4083	92.3649	92.3135	17.5101	88.5305
																													233	65000000000000		567	92.7031	92.619	92.1289	92.3798	92.3966	92.3562	92.3166	17.3369	88.5256
																													234	62000000000000		566	92.699	92.6307	92.1187	92.3904	92.4004	92.3568	92.3203	17.1703	88.4987
																													235	58000000000000		565	92.6979	92.6177	92.1245	92.3785	92.3913	92.3547	92.3054	16.9971	88.4885
																													236	70000000000000		564	92.6958	92.6267	92.1213	92.3883	92.4011	92.3496	92.3092	16.8257	88.4364
																													237	72000000000000		563	92.7077	92.6267	92.12	92.3753	92.3843	92.3477	92.3111	16.6541	88.4333
																													238	56000000000000		562	92.6928	92.6177	92.123	92.3721	92.3792	92.3296	92.3009	16.4825	88.4144
																													239	87000000000000		561	92.6994	92.6143	92.1056	92.3698	92.3847	92.3343	92.2996	16.3092	88.3749
																													240	74000000000000		560	92.7084	92.6241	92.1018	92.3541	92.3847	92.3354	92.3016	16.1399	88.3513
																													241	85000000000000		559	92.7031	92.6122	92.0978	92.3509	92.3728	92.3203	92.2935	15.9679	88.3322
																													242	68000000000000		558	92.6975	92.6154	92.0999	92.357	92.373	92.3224	92.3056	15.8033	88.3387
																													243	68000000000000		557	92.687	92.6158	92.1033	92.3536	92.3834	92.3279	92.2973	15.6419	88.2923
																													244	70000000000000		556	92.6902	92.6181	92.0956	92.3449	92.3807	92.3303	92.2837	15.4822	88.2779
																													245	77000000000000		555	92.6892	92.5983	92.0829	92.336	92.35	92.3054	92.2678	15.311	88.2559
																													246	94000000000000		554	92.6762	92.6068	92.0727	92.3358	92.3398	92.303	92.2714	15.1415	88.219
																													247	70000000000000		553	92.6849	92.5949	92.0706	92.3317	92.3504	92.2971	92.2773	14.9745	88.2133
																													248	99000000000000		552	92.69	92.6081	92.063	92.3341	92.3528	92.3043	92.2767	14.8117	88.1792
																													249	97000000000000		551	92.6945	92.6055	92.0744	92.3315	92.3543	92.3009	92.2692	14.6514	88.1605
																													250	99000000000000		550	92.6996	92.6085	92.0609	92.3328	92.3504	92.2911	92.2703	14.487	88.1221
																													251	104000000000000		549	92.6783	92.5823	92.0475	92.3115	92.3303	92.2809	92.2582	14.3241	88.1031
																													252	115000000000000		548	92.6862	92.5943	92.0537	92.3086	92.3432	92.2879	92.2593	14.165	88.082
																													253	102000000000000		547	92.6934	92.6034	92.0668	92.3277	92.3515	92.2814	92.2665	14.0073	88.0503
																													254	125000000000000		546	92.6836	92.5906	92.0454	92.3041	92.32	92.2746	92.244	13.8445	88.0201
																													255	147000000000000		545	92.6883	92.5904	92.0481	92.3101	92.3268	92.2735	92.2537	13.6882	87.9964
																													256	167000000000000		544	92.6734	92.5836	92.0375	92.3022	92.3288	92.2667	92.2459	13.5288	87.9784
																													257	211000000000000		543	92.6779	92.5851	92.0293	92.2899	92.3226	92.2593	92.2425	13.3673	87.947
																													258	285000000000000		542	92.6717	92.5721	92.0166	92.2899	92.3056	92.2514	92.2208	13.1985	87.9251
																													259	317000000000000		541	92.6802	92.5787	92.0231	92.2875	92.3143	92.262	92.2334	13.0424	87.9
																													260	440000000000000		540	92.6697	92.5663	92.0022	92.2792	92.3001	92.2486	92.2329	12.8902	87.8551
																													261	604000000000000		539	92.667	92.5674	92.0075	92.2775	92.3013	92.2302	92.2223	12.7353	87.8312
																													262	780000000000000		538	92.6734	92.561	92.0119	92.276	92.2928	92.2368	92.217	12.5908	87.8143
																													263	1011000000000000		537	92.6614	92.558	92.0041	92.2712	92.2899	92.2278	92.2121	12.4368	87.7773
																													264	1208000000000000		536	92.6559	92.5584	91.9839	92.258	92.2767	92.2215	92.1949	12.2798	87.7649
																													265	1505000000000000		535	92.6642	92.5589	91.9873	92.2514	92.285	92.2338	92.2043	12.1293	87.7274
																													266	1798000000000000		534	92.6738	92.5684	91.9981	92.2669	92.2799	92.2227	92.2108	11.9764	87.708
																													267	1957000000000000		533	92.6512	92.5478	91.9765	92.2514	92.2701	92.21	92.1992	11.8225	87.6781
																													268	1995000000000000		532	92.6486	92.5461	91.978	92.2418	92.2714	92.2083	92.1907	11.6736	87.6335
																													269	2156000000000000		531	92.6655	92.5523	91.9702	92.245	92.2697	92.2017	92.1909	11.5242	87.6103
																													270	2251000000000000		530	92.6555	92.5599	91.9712	92.241	92.2646	92.2026	92.1896	11.3763	87.5808
																													271	2210000000000000		529	92.6676	92.5454	91.9698	92.2314	92.2688	92.1932	92.1911	11.2275	87.5578
																													272	2273000000000000		528	92.6557	92.5503	91.9628	92.2287	92.2582	92.1981	92.1843	11.0794	87.5286
																													273	2354000000000000		527	92.655	92.5399	91.9575	92.234	92.2527	92.1866	92.1877	10.9377	87.4992
																													274	2406000000000000		526	92.6512	92.541	91.9488	92.2212	92.2448	92.1858	92.168	10.7941	87.4474
																													275	2367000000000000		525	92.6367	92.5294	91.9325	92.2157	92.2355	92.1803	92.1665	10.6475	87.4208
																													276	2241000000000000		524	92.6441	92.528	91.9312	92.2036	92.2272	92.1573	92.1593	10.5008	87.3989
																													277	2301000000000000		523	92.6508	92.5277	91.9359	92.2034	92.2406	92.1748	92.162	10.3553	87.3738
																													278	2357000000000000		522	92.6474	92.5137	91.9357	92.2089	92.2257	92.1637	92.1656	10.2105	87.3353
																													279	2347000000000000		521	92.6427	92.5139	91.9175	92.1994	92.2191	92.1552	92.1563	10.0709	87.2905
																													280	2288000000000000		520	92.6446	92.5237	91.9183	92.2015	92.227	92.1601	92.1563	9.93102	87.2764
																													281	2194000000000000		519	92.6431	92.5154	91.9181	92.1922	92.2168	92.1518	92.1459	9.79643	87.2328
																													282	2292000000000000		518	92.6465	92.5179	91.9109	92.1849	92.2134	92.1397	92.1446	9.65688	87.216
																													283	2431000000000000		517	92.6375	92.5137	91.9058	92.1847	92.2094	92.1387	92.1474	9.51713	87.1818
																													284	2303000000000000		516	92.6337	92.5041	91.8914	92.1654	92.1979	92.1243	92.1291	9.37892	87.1341
																													285	2159000000000000		515	92.638	92.5005	91.8969	92.1816	92.1954	92.1304	92.1315	9.24475	87.0996
																													286	2287000000000000		514	92.6282	92.4967	91.8785	92.165	92.1994	92.1189	92.1168	9.10777	87.0697
																													287	2240000000000000		513	92.6296	92.5069	91.883	92.1724	92.193	92.1361	92.1262	8.97363	87.0228
																													288	2289000000000000		512	92.6271	92.4947	91.8728	92.1582	92.1866	92.116	92.1141	8.83831	87.0024
																													289	2206000000000000		511	92.6256	92.4845	91.8589	92.1472	92.1677	92.106	92.1168	8.70388	86.9639
																													290	2281000000000000		510	92.6117	92.4734	91.8607	92.1461	92.1686	92.102	92.102	8.57154	86.9273
																													291	2252000000000000		509	92.6154	92.4762	91.8519	92.1361	92.1673	92.0891	92.1077	8.44122	86.8838
																													292	2336000000000000		508	92.622	92.4888	91.8529	92.1389	92.1722	92.1026	92.1037	8.31668	86.844
																													293	2213000000000000		507	92.6164	92.4764	91.8455	92.1325	92.1629	92.0903	92.0933	8.1927	86.8068
																													294	2196000000000000		506	92.6034	92.4645	91.8358	92.112	92.1501	92.0825	92.0825	8.06529	86.7845
																													295	2308000000000000		505	92.616	92.479	91.8358	92.1198	92.1482	92.0746	92.0846	7.93606	86.7341
																													296	2271000000000000		504	92.6154	92.4677	91.8297	92.1154	92.1389	92.0734	92.084	7.80831	86.7006
																													297	2218000000000000		503	92.6243	92.4617	91.8407	92.1145	92.1419	92.0734	92.0901	7.68199	86.6429
																													298	2370000000000000		502	92.6132	92.4626	91.8339	92.1058	92.1535	92.0755	92.0842	7.55788	86.599
																													299	2263000000000000		501	92.6154	92.4707	91.8263	92.106	92.1372	92.0668	92.0757	7.43743	86.5765
																													300	2352000000000000		500	92.6013	92.4451	91.8109	92.0922	92.1215	92.0522	92.0659	7.31555	86.5358
																													301	2263000000000000		499	92.6083	92.4539	91.8092	92.0984	92.1336	92.0524	92.0729	7.19533	86.5
																													302	2315000000000000		498	92.5998	92.4358	91.8039	92.092	92.1124	92.0422	92.0606	7.07701	86.4588
																													303	2270000000000000		497	92.5906	92.4424	91.8009	92.0791	92.1143	92.0352	92.0517	6.95738	86.4196
																													304	2315000000000000		496	92.5879	92.4345	91.7865	92.0638	92.0939	92.0295	92.0511	6.83945	86.3577
																													305	2307000000000000		495	92.5977	92.4377	91.7829	92.0757	92.103	92.0356	92.0464	6.72442	86.3303
																													306	2223000000000000		494	92.5951	92.4381	91.7838	92.0558	92.0939	92.0276	92.043	6.60829	86.2975
																													307	2239000000000000		493	92.5885	92.4238	91.7677	92.0572	92.0992	92.0125	92.031	6.49044	86.2557
																													308	2297000000000000		492	92.581	92.4243	91.7743	92.0558	92.0869	92.0168	92.0344	6.37539	86.2079
																													309	2251000000000000		491	92.5906	92.4192	91.7608	92.0509	92.0929	92.0159	92.0411	6.26497	86.165
																													310	2388000000000000		490	92.5923	92.4247	91.7646	92.0509	92.0937	92.0062	92.0324	6.15561	86.1236
																													311	2339000000000000		489	92.5734	92.4089	91.747	92.0352	92.0712	91.9973	92.0206	6.04855	86.0786
																													312	2255000000000000		488	92.5599	92.4062	91.7398	92.0248	92.0647	91.9888	92.0113	5.93906	86.029
																													313	2291000000000000		487	92.5687	92.3947	91.7333	92.0231	92.0727	91.9774	92.0085	5.83167	85.9932
																													314	2269000000000000		486	92.5631	92.394	91.7426	92.0236	92.0702	91.9856	92.0032	5.72104	85.9376
																													315	2281000000000000		485	92.5661	92.3911	91.7312	92.0229	92.0462	91.9829	92.0072	5.6158	85.9043
																													316	2297000000000000		484	92.5531	92.3868	91.7204	92.0168	92.046	91.977	91.9983	5.51092	85.8553
																													317	2206000000000000		483	92.5554	92.3836	91.7145	92.0106	92.0602	91.9767	91.9865	5.4081	85.8217
																													318	2310000000000000		482	92.5723	92.3877	91.713	92.0092	92.0509	91.9742	91.9956	5.30751	85.7733
																													319	2294000000000000		481	92.5676	92.3851	91.7164	92.0115	92.0483	91.9687	91.992	5.20794	85.7127
																													320	2331000000000000		480	92.561	92.3649	91.7014	91.9964	92.0401	91.9604	91.9642	5.10487	85.6679
																													321	2357000000000000		479	92.5518	92.3723	91.7012	91.9952	92.0426	91.9456	91.9757	5.0049	85.6229
																													322	2310000000000000		478	92.5537	92.3694	91.6974	91.9922	92.0301	91.9429	91.9661	4.90958	85.5723
																													323	2301000000000000		477	92.5572	92.3613	91.6875	91.9899	92.0229	91.9395	91.9706	4.81265	85.5291
																													324	2234000000000000		476	92.5518	92.35	91.6813	91.9731	92.0214	91.9363	91.9566	4.71769	85.4978
																													325	2299000000000000		475	92.5535	92.3549	91.6773	91.9729	92.0244	91.9312	91.9623	4.62123	85.4396
																													326	2334000000000000		474	92.5358	92.34	91.659	91.9642	92.0068	91.9283	91.9437	4.5281	85.3833
																													327	2245000000000000		473	92.5414	92.363	91.6634	91.9714	92.0113	91.927	91.9435	4.43626	85.3365
																													328	2269000000000000		472	92.5397	92.3517	91.6598	91.9632	92.0068	91.9253	91.9437	4.34786	85.2802
																													329	2297000000000000		471	92.5416	92.34	91.6472	91.9524	91.999	91.9213	91.9397	4.25784	85.2169
																													330	2217000000000000		470	92.5373	92.33	91.6448	91.9357	91.9928	91.9056	91.9308	4.17079	85.1901
																													331	2363000000000000		469	92.5324	92.3424	91.6533	91.946	92.0089	91.8976	91.9189	4.08513	85.1264
																													332	2286000000000000		468	92.5116	92.3207	91.6256	91.9261	91.9805	91.8923	91.928	4.00007	85.0695
																													333	2353000000000000		467	92.5231	92.3001	91.6282	91.9278	91.9733	91.8832	91.9073	3.91349	85.0264
																													334	2247000000000000		466	92.526	92.3175	91.628	91.9412	91.978	91.9014	91.9122	3.83351	84.9746
																													335	2265000000000000		465	92.5107	92.3079	91.6096	91.9111	91.9685	91.8851	91.9151	3.74807	84.8987
																													336	2321000000000000		464	92.5344	92.3258	91.629	91.921	91.9861	91.8842	91.9016	3.67215	84.8657
																													337	2258000000000000		463	92.5111	92.2986	91.5997	91.9016	91.9606	91.8743	91.8919	3.5906	84.8016
																													338	2362000000000000		462	92.5156	92.2982	91.6037	91.9048	91.9543	91.8904	91.8904	3.51056	84.7397
																													339	2318000000000000		461	92.5186	92.3079	91.6161	91.9221	91.9638	91.8832	91.9105	3.43266	84.6808
																													340	2330000000000000		460	92.5128	92.3028	91.5963	91.9046	91.9598	91.8705	91.8792	3.35679	84.6155
																													341	2249000000000000		459	92.5194	92.3037	91.5822	91.8904	91.9515	91.8652	91.8952	3.28333	84.5616
																													342	2216000000000000		458	92.5047	92.2869	91.5693	91.8825	91.9427	91.8474	91.8582	3.20792	84.4969
																													343	2305000000000000		457	92.5037	92.275	91.5622	91.8637	91.917	91.8394	91.8578	3.13491	84.4567
																													344	2332000000000000		456	92.5124	92.269	91.5666	91.8741	91.9295	91.839	91.8633	3.06412	84.398
																													345	2302000000000000		455	92.4883	92.2625	91.5501	91.8489	91.9238	91.8324	91.84	2.99244	84.2943
																													346	2333000000000000		454	92.5162	92.2709	91.5543	91.8582	91.9331	91.8347	91.862	2.92359	84.2037
																													347	2299000000000000		453	92.4954	92.2529	91.5053	91.8411	91.8986	91.7973	91.8265	2.85561	84.1583
																													348	2235000000000000		452	92.4702	92.2444	91.5015	91.8092	91.8656	91.7662	91.7916	2.78776	84.1043
																													349	2419000000000000		451	92.4677	92.2291	91.5124	91.8132	91.8718	91.7821	91.8172	2.72179	84.0458
																													350	2316000000000000		450	92.4877	92.2346	91.5225	91.8206	91.8897	91.7952	91.8168	2.6599	83.9744
																													351	2387000000000000		449	92.4524	92.2176	91.4911	91.7999	91.8698	91.761	91.7861	2.59122	83.9305
																													352	2219000000000000		448	92.4869	92.2238	91.4913	91.807	91.8703	91.772	91.7992	2.53036	83.8604
																													353	2261000000000000		447	92.4771	92.2189	91.4873	91.8117	91.872	91.7747	91.8049	2.47034	83.8075
																													354	2255000000000000		446	92.483	92.2153	91.4954	91.7973	91.8597	91.7555	91.7933	2.41113	83.6968
																													355	2230000000000000		445	92.4764	92.2289	91.4903	91.7914	91.8586	91.7496	91.7903	2.3513	83.667
																													356	2278000000000000		444	92.4722	92.2032	91.4633	91.7684	91.8396	91.743	91.7724	2.29229	83.5782
																													357	2338000000000000		443	92.4509	92.1964	91.4526	91.7538	91.824	91.7158	91.7597	2.23559	83.5059
																													358	2309000000000000		442	92.479	92.1951	91.4536	91.758	91.8381	91.7464	91.7804	2.17535	83.4678
																													359	2350000000000000		441	92.4647	92.1799	91.4381	91.7339	91.8178	91.7124	91.7563	2.12045	83.399
																													360	2219000000000000		440	92.4566	92.1811	91.4343	91.7301	91.818	91.7029	91.735	2.06795	83.3238
																													361	2328000000000000		439	92.4632	92.1847	91.4168	91.7246	91.8085	91.6913	91.7422	2.0139	83.2517
																													362	2326000000000000		438	92.4438	92.1595	91.3979	91.7018	91.7859	91.6706	91.7029	1.96406	83.1934
																													363	2306000000000000		437	92.4526	92.1472	91.4035	91.6892	91.7734	91.6735	91.7147	1.91305	83.1626
																													364	2395000000000000		436	92.4487	92.1597	91.3764	91.6858	91.773	91.6554	91.7004	1.86458	83.0636
																													365	2228000000000000		435	92.4673	92.1351	91.3882	91.6752	91.7587	91.6537	91.697	1.81606	82.9918
																													366	2286000000000000		434	92.45	92.1431	91.3633	91.6596	91.7508	91.6341	91.689	1.76832	82.9495
																													367	2246000000000000		433	92.4564	92.1325	91.3396	91.6508	91.7331	91.6204	91.6674	1.71735	82.8581
																													368	2236000000000000		432	92.4462	92.1192	91.3396	91.647	91.7077	91.6126	91.6782	1.67416	82.8175
																													369	2314000000000000		431	92.4636	92.1353	91.3375	91.6322	91.7217	91.6214	91.6795	1.62717	82.7153
																													370	2291000000000000		430	92.4539	92.1196	91.3066	91.6261	91.7037	91.5849	91.6604	1.58159	82.666
																													371	2318000000000000		429	92.4464	92.1092	91.2958	91.6037	91.6991	91.5801	91.6461	1.53902	82.6006
																													372	2326000000000000		428	92.4377	92.0893	91.2944	91.5925	91.6849	91.5651	91.6269	1.49536	82.5232
																													373	2365000000000000		427	92.4317	92.0971	91.2939	91.5813	91.6778	91.5548	91.6305	1.45641	82.4351
																													374	2243000000000000		426	92.4387	92.0776	91.2509	91.552	91.671	91.5244	91.6012	1.41637	82.3683
																													375	2251000000000000		425	92.4466	92.0636	91.2446	91.5655	91.6463	91.5272	91.5991	1.37638	82.2773
																													376	2177000000000000		424	92.4319	92.046	91.2177	91.535	91.6235	91.5132	91.5704	1.33929	82.1804
																													377	2051000000000000		423	92.4141	92.0329	91.1761	91.4694	91.5681	91.436	91.5257	1.30193	82.1327
																													378	2037000000000000		422	92.4155	92.0233	91.1811	91.4648	91.5565	91.4343	91.5307	1.26393	82.0331
																													379	1799000000000000		421	92.4187	92.0227	91.1637	91.4545	91.5756	91.4446	91.5303	1.22545	81.95
																													380	1514000000000000		420	92.413	91.9992	91.1471	91.4496	91.5609	91.4229	91.5116	1.19194	81.8991
																													381	1298000000000000		419	92.4057	91.9909	91.1379	91.4246	91.5438	91.4136	91.5004	1.15948	81.847
																													382	1084000000000000		418	92.4096	91.988	91.124	91.4166	91.5211	91.392	91.4857	1.12501	81.7745
																													383	822000000000000		417	92.416	91.9765	91.1045	91.3953	91.5046	91.3756	91.4711	1.09259	81.6846
																													384	690000000000000		416	92.4134	91.9632	91.0794	91.3741	91.4932	91.3631	91.4528	1.062	81.5988
																													385	528000000000000		415	92.4221	91.964	91.0852	91.3551	91.4842	91.3562	91.4606	1.03454	81.5382
																													386	464000000000000		414	92.4087	91.9427	91.0452	91.3387	91.4581	91.3181	91.4275	1.00384	81.4761
																													387	316000000000000		413	92.4104	91.9346	91.0284	91.3219	91.4412	91.3032	91.4115	0.97331	81.404
																													388	259000000000000		412	92.3992	91.9126	91.0083	91.2891	91.4122	91.2723	91.3875	0.94369	81.3216
																													389	230000000000000		411	92.3951	91.8948	90.9934	91.2681	91.4042	91.2593	91.3894	0.91515	81.2608
																													390	187000000000000		410	92.4045	91.8914	90.9664	91.2462	91.3751	91.2422	91.3615	0.88652	81.1721
																													391	149000000000000		409	92.417	91.891	90.9601	91.2399	91.3827	91.2378	91.3522	0.86094	81.0746
																													392	164000000000000		408	92.4072	91.8842	90.9287	91.2124	91.3444	91.2143	91.3375	0.83818	81.031
																													393	130000000000000		407	92.4092	91.8546	90.9002	91.1849	91.3286	91.186	91.3249	0.81346	80.9217
																													394	135000000000000		406	92.4223	91.8483	90.895	91.1795	91.3055	91.1677	91.3106	0.78977	80.8649
																													395	96000000000000		405	92.3977	91.8405	90.8569	91.1324	91.287	91.1255	91.2733	0.76595	80.7696
																													396	97000000000000		404	92.4177	91.8221	90.8375	91.1259	91.2746	91.1182	91.2677	0.74328	80.6676
																													397	96000000000000		403	92.394	91.7986	90.8084	91.0898	91.2278	91.0909	91.2366	0.72044	80.5722
																													398	88000000000000		402	92.4017	91.7927	90.7869	91.0496	91.2109	91.0615	91.2109	0.69871	80.4468
																													399	100000000000000		401	92.4057	91.7927	90.7722	91.0437	91.2032	91.0498	91.2061	0.67804	80.3572
																													400	84000000000000		400	92.3851	91.7358	90.7315	91.001	91.1593	90.9989	91.1662	0.65909	80.2374
																													401	76000000000000		399	92.4049	91.7627	90.7139	90.9815	91.1526	90.9785	91.1566	0.64137	80.1196
																													402	64000000000000		398	92.3889	91.7153	90.6561	90.9383	91.084	90.9099	91.0966	0.61959	80.0055
																													403	71000000000000		397	92.3538	91.6959	90.6202	90.8925	91.0578	90.8983	91.0812	0.60375	79.9151
																													404	82000000000000		396	92.3883	91.694	90.6244	90.9027	91.062	90.9027	91.0924	0.58401	79.8076
																													405	80000000000000		395	92.3738	91.6575	90.5816	90.8429	91.0209	90.84	91.0316	0.56894	79.6933
																													406	61000000000000		394	92.3681	91.6432	90.5555	90.8109	90.9848	90.813	91.0221	0.55215	79.541
																													407	71000000000000		393	92.3681	91.6235	90.5155	90.7818	90.9557	90.7837	91.0018	0.53041	79.4211
																													408	73000000000000		392	92.3651	91.6009	90.4797	90.7457	90.9362	90.734	90.9804	0.51849	79.2602
																													409	75000000000000		391	92.3568	91.5744	90.4551	90.6995	90.8988	90.7133	90.9538	0.49973	79.1052
																													410	64000000000000		390	92.3585	91.5409	90.4201	90.6644	90.8607	90.6761	90.9157	0.48783	78.9831
																													411	71000000000000		389	92.3549	91.5326	90.3687	90.6356	90.8191	90.6434	90.8818	0.47205	78.8103
																													412	73000000000000		388	92.3424	91.4937	90.3446	90.587	90.7961	90.5947	90.8471	0.46118	78.6473
																													413	54000000000000		387	92.323	91.4755	90.3003	90.5485	90.7417	90.5524	90.8094	0.44536	78.4847
																													414	85000000000000		386	92.3245	91.4486	90.2549	90.503	90.7081	90.507	90.7885	0.43159	78.299
																													415	60000000000000		385	92.3247	91.4225	90.2192	90.4801	90.6812	90.479	90.7507	0.42171	78.1241
																													416	64000000000000		384	92.3479	91.425	90.207	90.4365	90.659	90.4747	90.7306	0.40698	77.9254
																													417	46000000000000		383	92.3936	91.4789	90.2015	90.5347	90.7507	90.5222	90.8015	0.4007	77.6746
																													418	55000000000000		382	92.2697	91.3897	90.1291	90.3907	90.5724	90.3731	90.673	0.36621	77.5126
																													419	56000000000000		381	92.3288	91.4381	90.1476	90.3793	90.5739	90.4116	90.6853	0.37149	77.369
																													420	63000000000000		380	92.3105	91.3518	90.0225	90.3323	90.5286	90.299	90.6	0.35676	77.2252
																													421	64000000000000		379	92.2692	91.2706	89.9589	90.261	90.4603	90.2219	90.5347	0.32838	77.1092
																													422	65000000000000		378	92.303	91.2689	89.9433	90.2142	90.4399	90.2161	90.5651	0.33528	77.0747
																													423	66000000000000		377	92.3271	91.2546	89.9183	90.1891	90.4247	90.1814	90.5088	0.31575	76.9548
																													424	43000000000000		376	92.3143	91.2322	89.8413	90.1003	90.3319	90.1129	90.4649	0.30497	76.9058
																													425	61000000000000		375	92.289	91.1948	89.7985	90.0577	90.3169	90.0772	90.4449	0.2865	76.8336
																													426	68000000000000		374	92.2979	91.144	89.7456	90.0225	90.2248	89.9813	90.3804	0.29142	76.724
																													427	55000000000000		373	92.2992	91.1165	89.7088	89.9769	90.2078	89.9748	90.3701	0.26706	76.611
																													428	64000000000000		372	92.2701	91.0775	89.6512	89.9026	90.1579	89.8918	90.2998	0.26219	76.5121
																													429	62000000000000		371	92.2911	91.0523	89.605	89.8506	90.1303	89.8663	90.287	0.25931	76.4029
																													430	70000000000000		370	92.2531	91.0037	89.5313	89.7631	90.0254	89.772	90.2258	0.2534	76.2186
																													431	43000000000000		369	92.279	91.0003	89.5181	89.7658	90.038	89.7698	90.2229	0.23987	76.0922
																													432	54000000000000		368	92.2894	90.9411	89.4409	89.7005	89.9785	89.7084	90.1617	0.23012	75.9284
																													433	51000000000000		367	92.3007	90.9272	89.4314	89.6753	89.9477	89.6871	90.1544	0.23314	75.7691
																													434	47000000000000		366	92.2775	90.8797	89.3369	89.5926	89.8924	89.6082	90.0795	0.21451	75.5289
																													435	57000000000000		365	92.2601	90.8281	89.2569	89.5303	89.7927	89.5146	90.0239	0.21451	75.3569
																													436	51000000000000		364	92.2391	90.7992	89.228	89.4788	89.7392	89.4582	89.9694	0.20571	75.1336
																													437	40000000000000		363	92.2353	90.7676	89.167	89.4265	89.7193	89.4442	89.9359	0.19397	74.8936
																													438	55000000000000		362	92.2385	90.6989	89.0947	89.3563	89.6481	89.3456	89.8783	0.19391	74.6753
																													439	63000000000000		361	92.1951	90.688	89.0293	89.2771	89.5796	89.2937	89.8235	0.18998	74.4482
																													440	59000000000000		360	92.254	90.6605	89.0033	89.2541	89.542	89.2561	89.7987	0.18608	74.1665
																													441	55000000000000		359	92.2317	90.5789	88.9234	89.1536	89.4736	89.1741	89.7361	0.17818	73.8918
																													442	45000000000000		358	92.2187	90.5387	88.8595	89.1239	89.4293	89.122	89.7212	0.16937	73.6645
																													443	40000000000000		357	92.1824	90.4886	88.7577	89.0191	89.3301	89.0289	89.6256	0.15753	73.3376
																													444	60000000000000		356	92.182	90.4436	88.715	88.9518	89.2756	88.9557	89.5672	0.16434	73.0441
																													445	53000000000000		355	92.1801	90.4076	88.6566	88.8933	89.223	88.8982	89.5361	0.14673	72.7198
																													446	55000000000000		354	92.1631	90.3473	88.5794	88.8063	89.1446	88.8092	89.4742	0.1408	72.3832
																													447	41000000000000		353	92.1841	90.3044	88.5401	88.7836	89.0957	88.7573	89.4487	0.13789	71.9901
																													448	42000000000000		352	92.126	90.2124	88.4227	88.6533	89.0139	88.6337	89.3268	0.14563	71.6526
																													449	38000000000000		351	92.1429	90.1633	88.3688	88.5907	88.9279	88.5691	89.273	0.12903	71.2503
																													450	46000000000000		350	92.0958	90.1171	88.3027	88.5197	88.8921	88.5305	89.2401	0.13394	70.834
																													451	46000000000000		349	92.0829	90.0642	88.2027	88.4521	88.8	88.448	89.1842	0.11927	70.3582
																													452	46000000000000		348	92.0734	90.004	88.1394	88.3633	88.7211	88.3623	89.1103	0.10952	69.9525
																													453	56000000000000		347	92.052	89.9172	88.0333	88.3043	88.6564	88.2779	89.0623	0.10467	69.4194
																													454	37000000000000		346	92.0373	89.85	87.9739	88.1775	88.5572	88.1727	88.9478	0.11255	68.9409
																													455	45000000000000		345	92.0223	89.8125	87.8919	88.0927	88.4914	88.0848	88.9125	0.10284	68.3144
																													456	46000000000000		344	91.9687	89.7026	87.7835	88.0256	88.3804	87.9982	88.8205	0.10193	67.7833
																													457	36000000000000		343	91.9515	89.6367	87.7005	87.9282	88.3403	87.9164	88.7839	0.10304	67.1202
																													458	46000000000000		342	91.9651	89.5709	87.6228	87.8507	88.2417	87.8547	88.7044	0.0894	66.4889
																													459	47000000000000		341	91.8794	89.4961	87.5276	87.731	88.1548	87.7292	88.6101	0.08653	65.7709
																													460	42000000000000		340	91.8991	89.4314	87.4088	87.6666	88.0416	87.6518	88.5564	0.08662	64.9947
																													461	41000000000000		339	91.7772	89.2933	87.2998	87.5302	87.9095	87.5264	88.4443	0.08569	64.1988
																													462	41000000000000		338	91.8018	89.2234	87.213	87.4555	87.8549	87.4112	88.3666	0.06803	63.3931
																													463	44000000000000		337	91.7675	89.1388	87.0867	87.3414	87.754	87.3305	88.2889	0.07798	62.4871
																													464	33000000000000		336	91.7348	89.0535	87.0044	87.2632	87.69	87.2405	88.2186	0.06619	61.5231
																													465	52000000000000		335	91.6704	88.9367	86.824	87.0869	87.4716	87.0683	88.0806	0.08601	60.5394
																													466	47000000000000		334	91.6237	88.8237	86.7431	86.9551	87.3766	86.9471	87.9496	0.05939	59.4866
																													467	38000000000000		333	91.5364	88.6739	86.5711	86.8404	87.2833	86.8049	87.825	0.06537	58.3539
																													468	45000000000000		332	91.5109	88.5921	86.4972	86.7191	87.1684	86.7161	87.7463	0.06246	57.1972
																													469	53000000000000		331	91.504	88.5048	86.4397	86.6054	87.0807	86.5835	87.6811	0.06748	55.9317
																													470	49000000000000		330	91.3852	88.3601	86.2375	86.5075	86.9533	86.4767	87.5709	0.07248	54.6762
																													471	59000000000000		329	91.2857	88.2287	86.1043	86.3289	86.7687	86.304	87.3756	0.05165	53.3088
																													472	35000000000000		328	91.2538	88.0895	85.9386	86.1702	86.6234	86.1493	87.2674	0.06957	51.8511
																													473	48000000000000		327	91.0779	87.8292	85.6326	85.9435	86.3658	85.9025	87.0523	0.0538	50.3461
																													474	45000000000000		326	91.0028	87.6397	85.3819	85.7164	86.1757	85.6904	86.8688	0.05492	48.6436
																													475	38000000000000		325	90.8138	87.4365	85.193	85.5126	85.9762	85.4856	86.6694	0.03796	47.0323
																													476	46000000000000		324	90.7196	87.2798	84.9895	85.2992	85.794	85.2923	86.4874	0.03198	45.3146
																													477	52000000000000		323	90.6152	87.1216	84.8129	85.1279	85.5888	85.1318	86.3649	0.033	43.6123
																													478	42000000000000		322	90.4534	86.8962	84.5956	84.9519	85.413	84.9237	86.1531	0.03201	41.8602
																													479	48000000000000		321	90.3441	86.7168	84.4427	84.743	85.2224	84.7179	85.9671	0.01802	40.0494
																													480	35000000000000		320	90.2269	86.5235	84.2256	84.5351	85.037	84.504	85.7984	0.03105	38.1562
																													481	52000000000000		319	90.0413	86.2563	83.952	84.2927	84.7674	84.2326	85.511	0.03206	36.2382
																													482	40000000000000		318	89.8984	86.0506	83.7317	84.0675	84.5487	84.0003	85.3177	0.03308	34.2807
																													483	52000000000000		317	89.6611	85.7778	83.444	83.768	84.2644	83.7288	85.0447	0.04413	32.3411
																													484	51000000000000		316	89.5054	85.501	83.2237	83.5199	84.0055	83.4807	84.8436	0.01907	30.3383
																													485	41000000000000		315	89.2956	85.2289	82.9089	83.2352	83.7121	83.1507	84.5112	0.02911	28.3576
																													486	46000000000000		314	89.0332	84.9081	82.6085	82.9268	83.4048	82.8224	84.2543	0.00904	26.3641
																													487	54000000000000		313	88.7924	84.5588	82.2908	82.596	83.0621	82.4846	83.9189	0.01205	24.3764
																													488	49000000000000		312	88.5207	84.2391	81.9402	82.2436	82.7399	82.1461	83.6032	0.03215	22.3833
																													489	59000000000000		311	88.2318	83.8527	81.5821	81.9128	82.3601	81.7883	83.2517	0.02211	20.4552
																													490	58000000000000		310	87.947	83.4955	81.2151	81.5237	82.0034	81.4052	82.8762	0.02715	18.5646
																													491	74000000000000		309	87.644	83.1658	80.8448	81.1325	81.6103	81.0269	82.5692	0.01912	16.7562
																													492	53000000000000		308	87.3026	82.718	80.4296	80.7285	81.1764	80.5916	82.1293	0.01308	15.0402
																													493	52000000000000		307	86.9077	82.2678	80.0002	80.284	80.741	80.1602	81.672	0.01006	13.3965
																													494	56000000000000		306	86.504	81.7973	79.5492	79.8452	80.281	79.6981	81.2396	0.01208	11.8401
																													495	66000000000000		305	86.0823	81.3057	79.0649	79.35	79.7901	79.2011	80.762	0.0141	10.3707
																													496	68000000000000		304	85.661	80.8014	78.5626	78.8235	79.287	78.6876	80.2936	0.01713	8.99875
																													497	60000000000000		303	85.1611	80.2705	77.9855	78.3091	78.7254	78.1165	79.7495	0.00907	7.77462
																													498	92000000000000		302	84.6317	79.6607	77.4309	77.7009	78.1133	77.4872	79.1848	0.02218	6.63989
																													499	89000000000000		301	84.094	79.0378	76.8383	77.1097	77.5161	76.9332	78.5729	0.00706	5.61741
																													500	104000000000000		300	83.4997	78.409	76.2047	76.5124	76.8969	76.2542	77.9249	0.00807	4.6934
																													501	113000000000000		299	82.8409	77.6979	75.5391	75.8399	76.2618	75.6422	77.2953	0.00908	3.88163
																													502	120000000000000		298	82.1881	77.0031	74.8493	75.1694	75.5671	74.9492	76.6477	0.01313	3.18701
																													503	127000000000000		297	81.4564	76.2611	74.0909	74.4668	74.8123	74.2183	75.9389	0.00606	2.58415
																																296	80.7122	75.4326	73.3422	73.6707	74.0225	73.4079	75.1344	0.01213	2.09217
																																295	79.868	74.5624	72.4885	72.8273	73.1548	72.5795	74.2793	0.01416	1.66396
																																294	78.9896	73.6655	71.6368	72.0202	72.3096	71.7086	73.4267	0.00506	1.30143
																																293	78.0538	72.7349	70.6968	71.0896	71.3914	70.8062	72.5446	0.00101	1.00606
																																292	77.0751	71.7317	69.7182	70.1042	70.4002	69.865	71.6	0.00507	0.76322
																																291	76.0002	70.6765	68.661	69.0817	69.3442	68.8353	70.5831	0.00912	0.57955
																																290	74.9249	69.5849	67.6212	68.0536	68.2911	67.7715	69.5465	0.01218	0.43792
																																289	73.7388	68.4279	66.497	66.9602	67.1562	66.6687	68.4146	0.00203	0.34394
																																288	72.4935	67.1823	65.3526	65.8294	65.9951	65.498	67.2352	0.00915	0.24368
																																287	71.1671	65.8928	64.1193	64.6402	64.7899	64.2954	66.0158	0.0061	0.19003
																																286	69.7943	64.5565	62.8364	63.3772	63.5136	63.0389	64.7256	1e-08	0.14546
																																285	68.3441	63.1579	61.4993	62.062	62.1467	61.6645	63.3751	0.00102	0.09875
																																284	66.833	61.6771	60.0873	60.6537	60.6935	60.2587	61.9454	0.00918	0.07135
																																283	65.187	60.1046	58.645	59.2169	59.2364	58.7748	60.4661	0.00204	0.05203
																																282	63.5242	58.5364	57.1314	57.7674	57.743	57.3135	58.9484	0.00716	0.0429
																																281	61.7702	56.8696	55.5856	56.2414	56.2015	55.8004	57.374	0.00205	0.03271
																																280	59.9777	55.2093	53.965	54.6942	54.6224	54.2733	55.8064	0.01024	0.03581
																																279	58.1283	53.4841	52.3344	53.0743	53.0015	52.6541	54.1749	0.00307	0.03071
																																278	56.2777	51.7599	50.6909	51.4633	51.328	51.0243	52.5107	1e-08	0.02458
																																277	54.398	49.981	49.0372	49.8095	49.6441	49.3556	50.8138	1e-08	0.02564
																																276	52.4146	48.1322	47.3563	48.1424	47.9441	47.6472	49.0509	1e-08	0.01231
																																275	50.4324	46.2636	45.6034	46.4528	46.2132	45.9458	47.294	1e-08	0.01027
																																274	48.3849	44.4233	43.8131	44.6774	44.4346	44.2257	45.5418	1e-08	0.01027
																																273	46.354	42.5519	42.036	42.8845	42.6034	42.4726	43.7846	1e-08	0.01953
																																272	44.3166	40.689	40.279	41.1187	40.8003	40.6942	41.9892	1e-08	0.00411
																																271	42.3239	38.8082	38.5782	39.4247	39.0628	38.9576	40.1835	0.00722	0.01338
																																270	40.3172	36.9546	36.9102	37.7728	37.3848	37.2755	38.427	1e-08	1e-08
																																269	38.3013	35.1081	35.2598	36.1453	35.7283	35.6138	36.684	0.00516	0.00515
																																268	36.3333	33.3185	33.6118	34.5259	34.0962	34.0043	35.0206	0.0031	0.00824
																																267	34.4452	31.5871	32.0192	32.9391	32.4698	32.4057	33.3805	1e-08	0.00722
																																266	32.5822	29.8761	30.4355	31.3362	30.8543	30.8047	31.7602	0.00517	0.00928
																																265	30.7836	28.2227	28.9325	29.8193	29.2988	29.2646	30.1803	0.00207	0.00413
																																264	28.9953	26.5749	27.4693	28.3482	27.8162	27.7892	28.6371	0.00414	0.00723
																																263	27.2375	25.0049	26.016	26.9143	26.3921	26.3745	27.165	1e-08	0.00413
																																262	25.537	23.4709	24.5905	25.4904	24.9876	25.0062	25.7339	0.00311	0.00724
																																261	23.9291	22.0089	23.2299	24.121	23.6314	23.6822	24.3638	1e-08	0.00207
																																260	22.3899	20.6216	21.9592	22.8195	22.3152	22.394	23.0405	1e-08	1e-08
																																259	20.962	19.2905	20.7502	21.5933	21.0814	21.1593	21.7739	0.00311	0.00104
																																258	19.5956	18.0286	19.6246	20.4435	19.9042	19.979	20.5651	1e-08	0.00518
																																257	18.2692	16.8138	18.5364	19.3265	18.7818	18.8545	19.4024	1e-08	0.00311
																																256	16.9979	15.6573	17.4545	18.2345	17.701	17.7862	18.2979	1e-08	0.00208
																																255	15.7859	14.5623	16.4175	17.1728	16.6516	16.7588	17.2498	0.00312	0.00519
																																254	14.6321	13.5202	15.4421	16.1595	15.6483	15.769	16.2355	1e-08	0.00312
																																253	13.5606	12.5241	14.5118	15.216	14.7035	14.8129	15.265	1e-08	0.00104
																																252	12.5176	11.5732	13.634	14.3229	13.8216	13.9227	14.3313	1e-08	0.00312
																																251	11.5468	10.6768	12.8059	13.4798	12.9853	13.0813	13.4537	0.00209	1e-08
																																250	10.6294	9.83796	12.0171	12.6801	12.1998	12.2896	12.6237	1e-08	0.00313
																																249	9.77273	9.05491	11.2627	11.9064	11.4341	11.5281	11.8353	1e-08	1e-08
																																248	8.97828	8.32584	10.5466	11.1645	10.7087	10.8059	11.0987	1e-08	0.00313
																																247	8.23353	7.64249	9.86643	10.4543	10.0108	10.106	10.3874	0.00105	0.00522
																																246	7.53411	6.99096	9.22535	9.78106	9.35093	9.44302	9.7057	1e-08	0.00418
																																245	6.85897	6.37735	8.60015	9.13831	8.72055	8.81165	9.04932	1e-08	0.00523
																																244	6.21196	5.7877	7.99488	8.51658	8.12269	8.2065	8.42543	1e-08	0.00314
																																243	5.60211	5.23543	7.39789	7.90185	7.53411	7.62839	7.81909	1e-08	0.00209
																																242	5.04256	4.72707	6.84009	7.32224	6.96692	7.06859	7.24992	0.00105	0.00418
																																241	4.53411	4.25938	6.3293	6.78124	6.4373	6.53692	6.7089	1e-08	0.00209
																																240	4.06484	3.82055	5.84405	6.26868	5.93526	6.02543	6.1848	0.00105	0.00105
																																239	3.63068	3.4115	5.38624	5.78581	5.46385	5.54355	5.68828	1e-08	0.00314
																																238	3.22425	3.0344	4.93917	5.322	5.01154	5.08391	5.21398	1e-08	0.00419
																																237	2.83272	2.67639	4.49877	4.85653	4.56906	4.63515	4.7558	1e-08	0.00314
																																236	2.48607	2.35384	4.08433	4.417	4.15359	4.2197	4.33409	0.00105	0.0021
																																235	2.16588	2.05354	3.69869	4.00105	3.75013	3.81943	3.92231	0.00105	0.0042
																																234	1.87269	1.78022	3.33239	3.62033	3.38073	3.44168	3.53416	1e-08	0.0063
																																233	1.60476	1.528	2.99184	3.25789	3.03601	3.08964	3.1622	1e-08	0.00525
																																232	1.36172	1.30068	2.66661	2.91496	2.71502	2.76027	2.8192	0.00105	0.00526
																																231	1.14645	1.10013	2.36238	2.59293	2.4108	2.45397	2.50029	0.00105	0.00946
																																230	0.9645	0.92765	2.07958	2.29123	2.12696	2.16908	2.20699	1e-08	0.00631
																																229	0.80911	0.78067	1.82787	2.0154	1.86686	1.91005	1.9406	0.00105	0.00842
																																228	0.67339	0.65231	1.59653	1.76409	1.62815	1.66398	1.69876	1e-08	0.00737
																																227	0.55444	0.53652	1.384	1.53157	1.40719	1.44408	1.47043	1e-08	0.00948
																																226	0.45212	0.43631	1.18984	1.31736	1.21197	1.24253	1.2615	1e-08	0.00843
																																225	0.36453	0.35399	1.01035	1.12623	1.03669	1.06513	1.07672	1e-08	0.01052
																																224	0.29469	0.28417	0.85355	0.95353	0.87565	0.90512	0.91249	0.00105	0.01051
																																223	0.23632	0.22792	0.71632	0.79929	0.73417	0.76043	0.76883	0.00105	0.01469
																																222	0.1886	0.17917	0.59829	0.66745	0.61192	0.63287	0.63811	1e-08	0.01361
																																221	0.15061	0.14224	0.49679	0.55745	0.5062	0.52607	0.52712	1e-08	0.0094
																																220	0.12119	0.11283	0.4158	0.46281	0.42206	0.43982	0.4346	1e-08	0.00939
																																219	0.0992	0.08667	0.34249	0.38321	0.3498	0.36546	0.36129	0.00209	0.00521
																																218	0.07935	0.06995	0.28502	0.31634	0.29024	0.30694	0.29963	1e-08	0.00521
																																217	0.06471	0.05532	0.23693	0.26407	0.24007	0.25781	0.2505	0.00104	0.00729
																																216	0.05633	0.04485	0.19818	0.22113	0.20027	0.218	0.20757	0.00104	0.00937
																																215	0.04797	0.03754	0.16788	0.18769	0.16997	0.18561	0.17518	0.00104	0.0125
																																214	0.04168	0.02813	0.14276	0.15735	0.14589	0.15943	0.14797	1e-08	0.0052
																																213	0.03541	0.02499	0.12288	0.1385	0.12288	0.13954	0.12808	0.00104	0.00624
																																212	0.03226	0.02289	0.10614	0.11967	0.10823	0.1228	0.11135	1e-08	0.00831
																																211	0.02911	0.01871	0.09461	0.10605	0.09565	0.10813	0.09669	0.00104	0.00519
																																210	0.02701	0.01662	0.08309	0.0914	0.08725	0.09763	0.08725	0.00104	0.0083
																																209	0.02594	0.01453	0.07575	0.08301	0.07575	0.08716	0.07575	1e-08	0.00725
																																208	0.02591	0.01347	0.06633	0.07877	0.0684	0.08188	0.07151	0.00104	0.00725
																																207	0.02589	0.01243	0.06317	0.06835	0.06317	0.0756	0.06524	1e-08	0.01138
																																206	0.02277	0.01449	0.05484	0.06312	0.05691	0.06933	0.05898	1e-08	0.01034
																																205	0.02172	0.01034	0.05274	0.05894	0.05377	0.06411	0.05274	0.00103	0.00827
																																204	0.02171	0.01241	0.04962	0.05583	0.05169	0.061	0.05273	0.00103	0.01034
																																203	0.02069	0.01034	0.04758	0.05275	0.04758	0.05895	0.04861	1e-08	0.01034
																																202	0.02278	0.00932	0.04556	0.05177	0.04866	0.05695	0.04763	0.00104	0.01036
																																201	0.02074	0.01141	0.04771	0.04874	0.04771	0.05704	0.04771	1e-08	0.01349
																																200	0.02286	0.01247	0.04572	0.05092	0.04469	0.05404	0.04884	0.00104	0.00935

## Sheet: Fig. 4
Figure 4b							Figure 4c							Figure 4f
2 fmol		0.3 fmol		0.1 fmol			spot size: 2.83 mm	S/N (m/z 644.522)						ν [cm-1]	A
m/z	Intensity	m/z	Intensity	m/z	Intensity		Amount on spot [fmol]	Spot 01	Spot 02	Spot 03	Mean	σ		4497.12	-0.00114
580.18	7673	580.187	7851	580.184	7573		1000	1190	876	801	955.667	168.504		4495.19	-0.0015
580.191	7863	580.199	8265	580.196	7437		100	146	86	115	115.667	24.4994		4493.27	-0.00191
580.203	7980	580.21	7833	580.208	7324		10	10	12	12	11.3333	0.942809		4491.34	-0.00187
580.214	8056	580.222	8229	580.219	7637		2	3	2	4	3	0.816497		4489.41	-0.00141
580.226	8468	580.233	8568	580.231	7605									4487.48	-0.00112
580.237	7973	580.245	8295	580.242	7608		spot size: 900 µm	S/N (m/z 644.522)						4485.55	-0.00111
580.249	7881	580.256	7996	580.254	7468		Amount on spot [fmol]	Spot 01	Spot 02	Spot 03	Mean	σ		4483.62	-0.000952378
580.26	7644	580.268	7578	580.265	7360		1000	2351	2470	2982	2601	273.753		4481.69	-0.000674389
580.272	7844	580.279	7806	580.277	7468		100	1097	1331	1106	1178	108.25		4479.77	-0.000436224
580.284	8155	580.291	7898	580.288	7681		10	103	162	145	136.667	24.797		4477.84	-1.35973e-05
580.295	8319	580.303	7992	580.3	7480		2	34	31	76	47	20.5426		4475.91	0.00047075
580.307	8360	580.314	7972	580.312	7933		0.3	3	7	16	8.66667	5.4365		4473.98	0.000559829
580.318	7806	580.326	7875	580.323	7651		0.1	4	3	5	4	0.816497		4472.05	0.000398338
580.33	7863	580.337	7853	580.335	7457		0.05	3	3	3	3	0		4470.12	0.000117771
580.341	7842	580.349	7946	580.346	7534									4468.2	-0.000214592
580.353	7723	580.36	7946	580.358	7431		spot size: 500 µm	S/N (m/z 644.522)						4466.27	0
580.364	7963	580.372	7765	580.369	7436		Amount on spot [fmol]	Spot 01	Spot 02	Spot 03	Mean	σ		4464.34	0.000722155
580.376	7971	580.383	8127	580.381	7454		1000	2470	2797	2731	2666	141.188		4462.41	0.00132
580.388	7700	580.395	7694	580.393	7118		100	648	578	861	695.667	120.35		4460.48	0.00145
580.399	7574	580.407	7701	580.404	7106		10	260	84	120	154.667	75.9181		4458.55	0.00131
580.411	7894	580.418	7673	580.416	7366		2	40	25	41	35.3333	7.31817		4456.62	0.00155
580.422	7674	580.43	7675	580.427	7390		0.3	11	9	11	10.3333	0.942809		4454.7	0.00234
580.434	7889	580.441	7819	580.439	7358		0.1	2	2	3	2.33333	0.471405		4452.77	0.00325
580.445	8061	580.453	8124	580.45	7491		0.05	2	3		2.5	0.5		4450.84	0.00379
580.457	7875	580.464	7653	580.462	7165									4448.91	0.00375
580.469	7657	580.476	7654	580.473	7288									4446.98	0.0035
580.48	7809	580.488	7860	580.485	7589									4445.05	0.00352
580.492	7624	580.499	7709	580.497	7309									4443.13	0.00361
580.503	7968	580.511	7914	580.508	7477									4441.2	0.00359
580.515	7695	580.522	7824	580.52	7470									4439.27	0.0039
580.526	7685	580.534	7736	580.531	7314									4437.34	0.00426
580.538	7565	580.545	7928	580.543	7103									4435.41	0.00395
580.549	7661	580.557	7525	580.554	7028									4433.48	0.00331
580.561	7663	580.568	8100	580.566	7580									4431.56	0.00291
580.573	7763	580.58	7959	580.577	7536									4429.63	0.00284
580.584	7642	580.592	7975	580.589	7363									4427.7	0.00321
580.596	7813	580.603	7842	580.601	7470									4425.77	0.00374
580.607	7420	580.615	7622	580.612	7359									4423.84	0.00369
580.619	7496	580.626	7607	580.624	7140									4421.91	0.00334
580.63	7602	580.638	7705	580.635	7486									4419.98	0.00353
580.642	7563	580.649	7777	580.647	7287									4418.06	0.00395
580.654	7609	580.661	7827	580.658	7476									4416.13	0.00417
580.665	7816	580.673	8041	580.67	7477									4414.2	0.00426
580.677	7379	580.684	7638	580.682	7202									4412.27	0.00424
580.688	7495	580.696	7496	580.693	7227									4410.34	0.00434
580.7	7555	580.707	7587	580.705	7297									4408.41	0.00445
580.711	7745	580.719	7744	580.716	7583									4406.49	0.00419
580.723	7756	580.73	7889	580.728	7455									4404.56	0.00369
580.734	7713	580.742	7984	580.739	7402									4402.63	0.00346
580.746	7658	580.753	7788	580.751	7296									4400.7	0.00376
580.758	7643	580.765	7800	580.762	7256									4398.77	0.00433
580.769	7522	580.777	7610	580.774	7301									4396.84	0.00478
580.781	7692	580.788	7606	580.786	7390									4394.91	0.00467
580.792	7801	580.8	7782	580.797	7426									4392.99	0.00369
580.804	7621	580.811	7699	580.809	7179									4391.06	0.00265
580.815	7680	580.823	7681	580.82	7412									4389.13	0.00269
580.827	7490	580.834	7619	580.832	7222									4387.2	0.00371
580.839	7389	580.846	7492	580.843	7178									4385.27	0.00456
580.85	7598	580.858	7735	580.855	7426									4383.34	0.00439
580.862	7626	580.869	7881	580.867	7388									4381.42	0.00355
580.873	7749	580.881	7747	580.878	7317									4379.49	0.00307
580.885	8092	580.892	7854	580.89	7548									4377.56	0.00327
580.896	7408	580.904	7825	580.901	7284									4375.63	0.00331
580.908	7651	580.915	7881	580.913	7498									4373.7	0.00299
580.919	7534	580.927	7538	580.924	7321									4371.77	0.00309
580.931	7750	580.938	7883	580.936	7419									4369.85	0.00327
580.943	7953	580.95	8474	580.948	7665									4367.92	0.00289
580.954	7849	580.962	8055	580.959	7534									4365.99	0.00222
580.966	7681	580.973	7891	580.971	7407									4364.06	0.00139
580.977	7664	580.985	7829	580.982	7414									4362.13	0.000427909
580.989	7416	580.996	7937	580.994	7208									4360.2	-4.95464e-05
581	7673	581.008	7771	581.005	7324									4358.27	0.000352465
581.012	7735	581.019	7879	581.017	7369									4356.35	0.000907697
581.024	7756	581.031	7872	581.028	7401									4354.42	0.000764295
581.035	7823	581.043	7652	581.04	7288									4352.49	0.000214644
581.047	7882	581.054	7707	581.052	7184									4350.56	0
581.058	7855	581.066	7722	581.063	7349									4348.63	0.000374399
581.07	7805	581.077	7766	581.075	7189									4346.7	0.000969879
581.081	7693	581.089	7840	581.086	7601									4344.78	0.00128
581.093	7830	581.1	7806	581.098	7411									4342.85	0.00158
581.105	7883	581.112	7793	581.109	7351									4340.92	0.00245
581.116	7753	581.124	7591	581.121	7126									4338.99	0.00396
581.128	7657	581.135	7527	581.133	7213									4337.06	0.0056
581.139	7970	581.147	8156	581.144	7522									4335.13	0.00688
581.151	7640	581.158	8000	581.156	7462									4333.2	0.00766
581.162	7732	581.17	7981	581.167	7292									4331.28	0.00823
581.174	8018	581.181	8162	581.179	7612									4329.35	0.00889
581.185	7595	581.193	7911	581.19	7568									4327.42	0.00952
581.197	7597	581.205	8097	581.202	7240									4325.49	0.00941
581.209	7734	581.216	8335	581.214	7737									4323.56	0.00839
581.22	8188	581.228	8380	581.225	7955									4321.63	0.00736
581.232	8350	581.239	8272	581.237	7867									4319.71	0.00637
581.243	8341	581.251	8180	581.248	7734									4317.78	0.0049
581.255	7766	581.262	7802	581.26	7518									4315.85	0.00353
581.266	7906	581.274	7655	581.271	7470									4313.92	0.00304
581.278	7937	581.285	7984	581.283	7488									4311.99	0.00268
581.29	7818	581.297	7921	581.295	7436									4310.06	0.00142
581.301	7599	581.309	8058	581.306	7755									4308.14	-3.87579e-05
581.313	7895	581.32	7980	581.318	7741									4306.21	-0.000405073
581.324	8009	581.332	8071	581.329	7703									4304.28	0.000129238
581.336	7778	581.343	8089	581.341	7411									4302.35	0.000339851
581.347	7996	581.355	7819	581.352	7515									4300.42	-6.83367e-05
581.359	8148	581.366	7910	581.364	7402									4298.49	-9.6336e-05
581.371	8258	581.378	7958	581.376	7863									4296.56	0.000748575
581.382	8148	581.39	8038	581.387	7733									4294.64	0.00162
581.394	8197	581.401	7967	581.399	7577									4292.71	0.00163
581.405	8190	581.413	7916	581.41	7460									4290.78	0.00122
581.417	7862	581.424	7819	581.422	7179									4288.85	0.00109
581.428	7843	581.436	7934	581.433	7618									4286.92	0.00113
581.44	8383	581.447	8030	581.445	7806									4284.99	0.00137
581.452	7848	581.459	7888	581.456	7448									4283.07	0.00176
581.463	8103	581.471	8028	581.468	7784									4281.14	0.0016
581.475	7704	581.482	7904	581.48	7281									4279.21	0.000694066
581.486	7971	581.494	7598	581.491	7385									4277.28	-5.76973e-05
581.498	7990	581.505	7827	581.503	7816									4275.35	0
581.509	7753	581.517	8072	581.514	7544									4273.42	0.000347257
581.521	8078	581.528	7850	581.526	7696									4271.49	0.00101
581.533	7918	581.54	8185	581.537	7556									4269.57	0.00178
581.544	7485	581.552	7702	581.549	7478									4267.64	0.00191
581.556	7503	581.563	7691	581.561	7207									4265.71	0.00172
581.567	7568	581.575	8019	581.572	7278									4263.78	0.00197
581.579	7580	581.586	7699	581.584	7491									4261.85	0.00226
581.59	7745	581.598	8064	581.595	7366									4259.92	0.00206
581.602	7584	581.609	7870	581.607	7356									4258	0.00192
581.614	7822	581.621	7789	581.618	7377									4256.07	0.00269
581.625	7647	581.633	7720	581.63	7307									4254.14	0.00357
581.637	7705	581.644	7634	581.642	7405									4252.21	0.00362
581.648	7552	581.656	7593	581.653	7260									4250.28	0.00317
581.66	7652	581.667	7839	581.665	7570									4248.35	0.0028
581.671	7838	581.679	7872	581.676	7272									4246.42	0.00237
581.683	7569	581.69	7775	581.688	7379									4244.5	0.00148
581.695	7640	581.702	7550	581.699	7210									4242.57	0.000379883
581.706	7570	581.714	7755	581.711	7163									4240.64	-0.000276133
581.718	7544	581.725	7570	581.723	7439									4238.71	-0.000639737
581.729	7785	581.737	7785	581.734	7371									4236.78	-0.00124
581.741	7657	581.748	7570	581.746	7423									4234.85	-0.00179
581.752	7974	581.76	7916	581.757	7335									4232.93	-0.00165
581.764	7502	581.771	7709	581.769	7270									4231	-0.000823788
581.776	7580	581.783	7803	581.781	7102									4229.07	-0.000120632
581.787	7812	581.795	7705	581.792	7451									4227.14	-7.96393e-05
581.799	7811	581.806	7644	581.804	7160									4225.21	-0.000192702
581.81	7651	581.818	7818	581.815	7513									4223.28	-0.000167169
581.822	7601	581.829	7941	581.827	7350									4221.36	-0.000392653
581.833	7531	581.841	7736	581.838	7117									4219.43	-0.000717252
581.845	7427	581.852	7644	581.85	7401									4217.5	-0.000712372
581.857	7691	581.864	7727	581.862	7443									4215.57	-0.000305004
581.868	7545	581.876	7628	581.873	7260									4213.64	0.000254765
581.88	7879	581.887	7753	581.885	7469									4211.71	0.000329755
581.891	7774	581.899	7961	581.896	7512									4209.78	0
581.903	7716	581.91	7784	581.908	7309									4207.86	0.000224411
581.914	7537	581.922	7755	581.919	7338									4205.93	0.00114
581.926	7721	581.934	7590	581.931	7410									4204	0.00192
581.938	7610	581.945	7802	581.943	7574									4202.07	0.00214
581.949	8039	581.957	8348	581.954	7445									4200.14	0.00223
581.961	7871	581.968	7722	581.966	7653									4198.21	0.00256
581.972	7694	581.98	7800	581.977	7287									4196.29	0.00313
581.984	7471	581.991	7704	581.989	7203									4194.36	0.00373
581.995	7475	582.003	7612	582	7146									4192.43	0.00369
582.007	7745	582.015	7795	582.012	7204									4190.5	0.00279
582.019	7665	582.026	7867	582.024	7391									4188.57	0.00219
582.03	7643	582.038	7689	582.035	7431									4186.64	0.00267
582.042	7964	582.049	8025	582.047	7601									4184.71	0.00368
582.053	7626	582.061	7964	582.058	7194									4182.79	0.00438
582.065	7776	582.072	8014	582.07	7280									4180.86	0.00429
582.077	7946	582.084	7941	582.081	7247									4178.93	0.00366
582.088	7822	582.096	7969	582.093	7493									4177	0.00319
582.1	7663	582.107	7844	582.105	7674									4175.07	0.00323
582.111	7924	582.119	8059	582.116	7622									4173.14	0.00354
582.123	7458	582.13	7867	582.128	7204									4171.22	0.00364
582.134	7699	582.142	7886	582.139	7337									4169.29	0.00318
582.146	7718	582.153	7871	582.151	7494									4167.36	0.00224
582.158	7849	582.165	8028	582.162	7677									4165.43	0.00139
582.169	8088	582.177	8272	582.174	7747									4163.5	0.00175
582.181	7932	582.188	8404	582.186	7785									4161.57	0.00334
582.192	7868	582.2	8198	582.197	7702									4159.65	0.00443
582.204	7709	582.211	7896	582.209	7550									4157.72	0.00394
582.215	7988	582.223	8275	582.22	7732									4155.79	0.00274
582.227	8066	582.234	8272	582.232	7751									4153.86	0.00235
582.239	7973	582.246	8415	582.244	7890									4151.93	0.00322
582.25	7988	582.258	8089	582.255	7653									4150	0.00426
582.262	8022	582.269	8072	582.267	7763									4148.07	0.00488
582.273	7967	582.281	7612	582.278	7401									4146.15	0.00538
582.285	7915	582.292	7920	582.29	7426									4144.22	0.00534
582.297	8278	582.304	7972	582.301	7615									4142.29	0.00471
582.308	8082	582.316	8251	582.313	7469									4140.36	0.00454
582.32	7972	582.327	7920	582.325	7602									4138.43	0.0053
582.331	7822	582.339	8285	582.336	7693									4136.5	0.00617
582.343	7815	582.35	7940	582.348	7311									4134.58	0.006
582.354	7578	582.362	7595	582.359	7341									4132.65	0.00494
582.366	7796	582.373	7904	582.371	7697									4130.72	0.00426
582.378	7929	582.385	7820	582.382	7390									4128.79	0.00428
582.389	7837	582.397	7897	582.394	7688									4126.86	0.00454
582.401	7786	582.408	8004	582.406	7631									4124.93	0.00496
582.412	7570	582.42	8005	582.417	7334									4123	0.00547
582.424	7497	582.431	8041	582.429	7426									4121.08	0.00606
582.435	7830	582.443	7807	582.44	7406									4119.15	0.00656
582.447	7822	582.455	7837	582.452	7624									4117.22	0.00666
582.459	7936	582.466	8118	582.464	7658									4115.29	0.00671
582.47	7742	582.478	7847	582.475	7500									4113.36	0.00714
582.482	7818	582.489	7889	582.487	7529									4111.43	0.00763
582.493	7490	582.501	7705	582.498	7398									4109.51	0.00765
582.505	7619	582.512	7594	582.51	7266									4107.58	0.007
582.517	7943	582.524	7711	582.521	7420									4105.65	0.00652
582.528	7886	582.536	7802	582.533	7420									4103.72	0.0068
582.54	7698	582.547	7679	582.545	7357									4101.79	0.00707
582.551	7722	582.559	7685	582.556	7511									4099.86	0.007
582.563	7564	582.57	7687	582.568	7248									4097.94	0.00691
582.574	7521	582.582	7608	582.579	7171									4096.01	0.00672
582.586	7598	582.593	7826	582.591	7363									4094.08	0.00672
582.598	7819	582.605	7891	582.603	7428									4092.15	0.00736
582.609	7723	582.617	7804	582.614	7518									4090.22	0.00793
582.621	7830	582.628	7822	582.626	7553									4088.29	0.00791
582.632	7619	582.64	7566	582.637	7371									4086.36	0.00772
582.644	7697	582.651	7599	582.649	7225									4084.44	0.00744
582.655	7675	582.663	7795	582.66	7378									4082.51	0.00682
582.667	7491	582.675	7868	582.672	7521									4080.58	0.00595
582.679	7803	582.686	7853	582.684	7416									4078.65	0.00531
582.69	7821	582.698	7882	582.695	7491									4076.72	0.00538
582.702	7488	582.709	7581	582.707	7261									4074.79	0.00573
582.713	7526	582.721	7485	582.718	7382									4072.87	0.0056
582.725	7700	582.732	7635	582.73	7188									4070.94	0.00517
582.737	7869	582.744	7652	582.741	7151									4069.01	0.00484
582.748	7569	582.756	7836	582.753	7458									4067.08	0.00449
582.76	7831	582.767	7882	582.765	7545									4065.15	0.0042
582.771	7528	582.779	7546	582.776	7256									4063.22	0.0044
582.783	7647	582.79	7809	582.788	7242									4061.29	0.00483
582.794	7640	582.802	7713	582.799	7385									4059.37	0.00478
582.806	7505	582.814	7516	582.811	7455									4057.44	0.00412
582.818	7763	582.825	7736	582.823	7653									4055.51	0.00336
582.829	7907	582.837	7913	582.834	7301									4053.58	0.00278
582.841	7585	582.848	7579	582.846	7422									4051.65	0.00235
582.852	7606	582.86	7674	582.857	7082									4049.72	0.0022
582.864	7303	582.871	7389	582.869	7236									4047.8	0.00239
582.876	7659	582.883	7825	582.881	7392									4045.87	0.00267
582.887	7688	582.895	7797	582.892	7369									4043.94	0.00282
582.899	7724	582.906	7838	582.904	7427									4042.01	0.00284
582.91	7827	582.918	7967	582.915	7365									4040.08	0.00297
582.922	7598	582.929	7765	582.927	7166									4038.15	0.00351
582.933	7595	582.941	7710	582.938	7171									4036.23	0.00412
582.945	7639	582.953	7886	582.95	7297									4034.3	0.00399
582.957	7734	582.964	7794	582.962	7442									4032.37	0.00308
582.968	7608	582.976	7816	582.973	7320									4030.44	0.00194
582.98	7875	582.987	7850	582.985	7301									4028.51	0.00111
582.991	7553	582.999	7501	582.996	7137									4026.58	0.00107
583.003	7334	583.01	7551	583.008	7243									4024.65	0.00167
583.015	7567	583.022	7834	583.02	7207									4022.73	0.00238
583.026	7586	583.034	7709	583.031	7414									4020.8	0.00267
583.038	7649	583.045	7958	583.043	7356									4018.87	0.00246
583.049	7936	583.057	8005	583.054	7696									4016.94	0.00212
583.061	7769	583.068	7689	583.066	7408									4015.01	0.00143
583.073	7668	583.08	7836	583.077	7228									4013.08	0.000211485
583.084	7501	583.092	7839	583.089	7382									4011.16	-0.000747003
583.096	7688	583.103	7617	583.101	7373									4009.23	-0.000590838
583.107	8182	583.115	8077	583.112	7622									4007.3	0.000215322
583.119	7859	583.126	8204	583.124	7559									4005.37	0.000462949
583.13	7931	583.138	8372	583.135	7610									4003.44	0.000312701
583.142	7839	583.15	7948	583.147	7502									4001.51	0.000516005
583.154	7779	583.161	7980	583.159	7491									3999.58	0.000547856
583.165	8013	583.173	8187	583.17	7768									3997.66	-0.00022319
583.177	7824	583.184	7945	583.182	7767									3995.73	-0.000877701
583.188	7867	583.196	8045	583.193	7660									3993.8	-0.000905238
583.2	7879	583.207	7906	583.205	7871									3991.87	-0.000667684
583.212	7964	583.219	7946	583.217	7452									3989.94	-0.000585221
583.223	7859	583.231	8082	583.228	7446									3988.01	-0.000537395
583.235	7893	583.242	8308	583.24	8000									3986.09	-0.000371911
583.246	8328	583.254	8537	583.251	7922									3984.16	-0.000289753
583.258	8219	583.265	8260	583.263	7732									3982.23	-0.000255786
583.27	7956	583.277	7956	583.274	7637									3980.3	-0.000127308
583.281	7613	583.289	7771	583.286	7560									3978.37	2.74964e-05
583.293	7713	583.3	7745	583.298	7274									3976.44	0.000293832
583.304	7767	583.312	7579	583.309	7495									3974.51	0.00073025
583.316	7862	583.323	7803	583.321	7447									3972.59	0.000928242
583.327	7836	583.335	7876	583.332	7692									3970.66	0.000695232
583.339	7964	583.347	8313	583.344	7520									3968.73	0.00041775
583.351	7883	583.358	8068	583.356	7476									3966.8	0.00017691
583.362	7805	583.37	7926	583.367	7501									3964.87	-8.99769e-05
583.374	7726	583.381	8034	583.379	7566									3962.94	0
583.385	7826	583.393	7880	583.39	7494									3961.02	0.000389881
583.397	7997	583.404	7862	583.402	7504									3959.09	0.000982229
583.409	7908	583.416	7680	583.414	7423									3957.16	0.00141
583.42	7991	583.428	7860	583.425	7482									3955.23	0.00135
583.432	7691	583.439	7902	583.437	7237									3953.3	0.000833601
583.443	7641	583.451	7596	583.448	7304									3951.37	0.00023675
583.455	7943	583.462	7838	583.46	7522									3949.45	-0.000156913
583.467	8043	583.474	8022	583.471	7735									3947.52	-0.000374984
583.478	7920	583.486	7997	583.483	7630									3945.59	-0.000129279
583.49	7847	583.497	8066	583.495	7722									3943.66	0.000527777
583.501	7560	583.509	8268	583.506	7425									3941.73	0.000481836
583.513	7852	583.52	7638	583.518	7212									3939.8	-0.000263698
583.524	7747	583.532	7835	583.529	7327									3937.87	-0.00061091
583.536	7602	583.544	7842	583.541	7290									3935.95	-0.000248268
583.548	7822	583.555	8055	583.553	7442									3934.02	0.000355721
583.559	7896	583.567	7861	583.564	7434									3932.09	0.000107504
583.571	7555	583.578	7507	583.576	7258									3930.16	-0.00101
583.582	7584	583.59	7428	583.587	7415									3928.23	-0.00138
583.594	7662	583.602	7735	583.599	7477									3926.3	-0.000649206
583.606	7696	583.613	8150	583.611	7315									3924.38	-0.000413995
583.617	7844	583.625	7970	583.622	7537									3922.45	-0.00099377
583.629	7739	583.636	7774	583.634	7464									3920.52	-0.000761095
583.64	7591	583.648	7842	583.645	7428									3918.59	0.000465412
583.652	7403	583.659	7590	583.657	7403									3916.66	0.00115
583.664	7770	583.671	7465	583.669	7554									3914.73	0.000870615
583.675	7672	583.683	7709	583.68	7343									3912.8	0.000710033
583.687	7996	583.694	7886	583.692	7576									3910.88	0.000736125
583.698	7898	583.706	7909	583.703	7277									3908.95	0.000292771
583.71	7700	583.717	7868	583.715	7433									3907.02	-0.000115138
583.722	7699	583.729	7337	583.726	7172									3905.09	4.36455e-05
583.733	7397	583.741	7557	583.738	7214									3903.16	0.000254188
583.745	7560	583.752	7685	583.75	7298									3901.23	0.000506692
583.756	7589	583.764	7863	583.761	7512									3899.31	0.000432801
583.768	7640	583.775	7867	583.773	7259									3897.38	-0.000498205
583.78	7888	583.787	7906	583.784	7528									3895.45	-0.00125
583.791	7531	583.799	7486	583.796	7274									3893.52	-0.00108
583.803	7678	583.81	7649	583.808	7122									3891.59	-0.000915747
583.814	7579	583.822	7852	583.819	7259									3889.66	-0.00122
583.826	7789	583.833	7574	583.831	7591									3887.74	-5.55813e-05
583.837	7724	583.845	7526	583.842	7370									3885.81	0.00198
583.849	7690	583.857	7854	583.854	7542									3883.88	0.00256
583.861	7719	583.868	7725	583.866	7212									3881.95	0.00285
583.872	7534	583.88	7703	583.877	7392									3880.02	0.00264
583.884	7686	583.891	7966	583.889	7291									3878.09	0.00121
583.895	7566	583.903	7821	583.9	7412									3876.16	0.000238743
583.907	7636	583.915	7739	583.912	7582									3874.24	-0.000796936
583.919	7751	583.926	7847	583.924	7607									3872.31	-0.00201
583.93	7639	583.938	7590	583.935	7435									3870.38	-0.00198
583.942	7632	583.949	7632	583.947	7378									3868.45	-0.00185
583.953	7691	583.961	7567	583.958	7185									3866.52	-0.000944808
583.965	7640	583.972	7645	583.97	7245									3864.59	0.000560842
583.977	7786	583.984	7880	583.982	7346									3862.67	0.000641666
583.988	7709	583.996	7643	583.993	7417									3860.74	-0.000271816
584	7606	584.007	7826	584.005	7438									3858.81	-0.001
584.011	7603	584.019	7481	584.016	7308									3856.88	-0.000503238
584.023	7405	584.03	7622	584.028	7087									3854.95	0.00143
584.035	7861	584.042	7683	584.04	7215									3853.02	0.002
584.046	7837	584.054	8012	584.051	7322									3851.09	0.000285815
584.058	7715	584.065	7928	584.063	7569									3849.17	-0.000549648
584.069	7812	584.077	8170	584.074	7596									3847.24	-0.000364132
584.081	7602	584.088	8118	584.086	7247									3845.31	-4.11533e-05
584.093	7606	584.1	7962	584.098	7415									3843.38	7.35708e-05
584.104	7850	584.112	7853	584.109	7480									3841.45	0
584.116	7721	584.123	7991	584.121	7474									3839.52	6.25849e-07
584.127	8188	584.135	8081	584.132	7509									3837.6	-0.000279233
584.139	7969	584.146	8230	584.144	7384									3835.67	-0.000471007
584.151	7822	584.158	7706	584.155	7246									3833.74	0.000276804
584.162	7749	584.17	7787	584.167	7432									3831.81	0.000721589
584.174	7899	584.181	7809	584.179	7577									3829.88	2.05003e-05
584.185	7879	584.193	7777	584.19	7741									3827.95	-0.000542883
584.197	7995	584.204	7971	584.202	7663									3826.03	-0.000918005
584.209	7980	584.216	8263	584.213	7784									3824.1	-0.000805818
584.22	8086	584.228	8752	584.225	7745									3822.17	0.000389446
584.232	7966	584.239	8209	584.237	7586									3820.24	0.000290114
584.243	8334	584.251	8276	584.248	7371									3818.31	-2.26125e-06
584.255	7861	584.262	7832	584.26	7468									3816.38	0.00137
584.267	8003	584.274	8185	584.271	7525									3814.45	0.00161
584.278	7734	584.286	8020	584.283	7578									3812.53	0.00101
584.29	7870	584.297	7861	584.295	7698									3810.6	0.00125
584.301	7937	584.309	7407	584.306	7496									3808.67	0.00216
584.313	7756	584.32	7618	584.318	7345									3806.74	0.00189
584.325	8026	584.332	7830	584.329	7410									3804.81	0.000186596
584.336	7900	584.344	7872	584.341	7743									3802.88	-0.000225227
584.348	7887	584.355	7895	584.353	7571									3800.96	-0.000363611
584.359	8019	584.367	8276	584.364	7610									3799.03	-0.000760391
584.371	7511	584.378	7789	584.376	7462									3797.1	0.000427198
584.383	7744	584.39	7765	584.387	7257									3795.17	0.00138
584.394	7839	584.402	7717	584.399	7543									3793.24	0.00114
584.406	7714	584.413	7927	584.411	7281									3791.31	0.00064759
584.417	7957	584.425	7797	584.422	7520									3789.38	0.000123449
584.429	8069	584.436	8045	584.434	7336									3787.46	0
584.441	7596	584.448	7780	584.445	7248									3785.53	0.000426367
584.452	7568	584.46	7767	584.457	7173									3783.6	0.000811949
584.464	7734	584.471	7564	584.469	7513									3781.67	0.00134
584.475	7824	584.483	7759	584.48	7367									3779.74	0.0018
584.487	7844	584.494	7922	584.492	7542									3777.81	0.00119
584.499	7683	584.506	7996	584.503	7540									3775.89	0.000303745
584.51	7624	584.518	7731	584.515	7337									3773.96	7.56867e-05
584.522	7403	584.529	7841	584.527	7312									3772.03	0.000361033
584.533	7643	584.541	7667	584.538	7204									3770.1	0.000261318
584.545	7630	584.552	7786	584.55	7251									3768.17	-0.000450656
584.557	7996	584.564	7958	584.561	7441									3766.24	-0.000374999
584.568	7617	584.576	7698	584.573	7465									3764.31	5.11669e-05
584.58	7653	584.587	7772	584.585	7451									3762.39	0.000382844
584.591	7476	584.599	7610	584.596	7311									3760.46	0.000926051
584.603	7634	584.61	7613	584.608	7406									3758.53	0.000795167
584.615	7739	584.622	7861	584.619	7444									3756.6	0.000317644
584.626	7798	584.634	7752	584.631	7409									3754.67	0.00095943
584.638	7850	584.645	7840	584.643	7537									3752.74	0.0024
584.649	7677	584.657	8045	584.654	7489									3750.82	0.00212
584.661	7744	584.668	7520	584.666	7397									3748.89	-7.82013e-05
584.673	7565	584.68	7575	584.677	7134									3746.96	0
584.684	7750	584.692	7636	584.689	7396									3745.03	0.00263
584.696	7654	584.703	7643	584.701	7327									3743.1	0.00305
584.707	7694	584.715	7778	584.712	7445									3741.17	0.00234
584.719	7728	584.726	7774	584.724	7401									3739.25	0.00342
584.731	7418	584.738	7615	584.735	7325									3737.32	0.00487
584.742	7580	584.75	7676	584.747	7357									3735.39	0.00461
584.754	7440	584.761	7555	584.759	7274									3733.46	0.00319
584.765	7667	584.773	7904	584.77	7335									3731.53	0.00223
584.777	7952	584.784	7784	584.782	7518									3729.6	0.00211
584.789	7870	584.796	7743	584.794	7407									3727.67	0.00298
584.8	7580	584.808	7524	584.805	7318									3725.75	0.00378
584.812	7602	584.819	7588	584.817	7253									3723.82	0.00386
584.823	7452	584.831	7623	584.828	7301									3721.89	0.00344
584.835	7798	584.842	7749	584.84	7149									3719.96	0.00248
584.847	7738	584.854	8081	584.852	7552									3718.03	0.0012
584.858	7875	584.866	7937	584.863	7456									3716.1	0.00014092
584.87	7618	584.877	7533	584.875	7489									3714.18	0.000276882
584.881	7656	584.889	7732	584.886	7261									3712.25	0.00117
584.893	7482	584.9	7488	584.898	7051									3710.32	0.000941034
584.905	7596	584.912	7790	584.91	7307									3708.39	-0.000210728
584.916	7723	584.924	8012	584.921	7439									3706.46	-0.000859849
584.928	7622	584.935	7694	584.933	7240									3704.53	-0.000749521
584.939	7795	584.947	8061	584.944	7438									3702.6	-0.000544775
584.951	7439	584.959	7605	584.956	7329									3700.68	-0.000780564
584.963	7744	584.97	7755	584.968	7297									3698.75	-0.00080787
584.974	7562	584.982	7712	584.979	7147									3696.82	-0.000550058
584.986	7742	584.993	7917	584.991	7255									3694.89	-0.000618055
584.997	7764	585.005	7829	585.002	7356									3692.96	-0.000408981
585.009	7726	585.017	7833	585.014	7444									3691.03	0.000910375
585.021	7490	585.028	7555	585.026	7181									3689.11	0.00218
585.032	7557	585.04	7764	585.037	7109									3687.18	0.00196
585.044	7855	585.051	7644	585.049	7450									3685.25	0.00112
585.055	7691	585.063	7710	585.06	7547									3683.32	0.000534382
585.067	7728	585.075	8018	585.072	7460									3681.39	-2.36072e-05
585.079	7775	585.086	7950	585.084	7468									3679.46	0
585.09	7912	585.098	8035	585.095	7523									3677.54	0.00143
585.102	7818	585.109	7743	585.107	7265									3675.61	0.00269
585.113	7896	585.121	7816	585.118	7384									3673.68	0.00168
585.125	7879	585.133	8309	585.13	7806									3671.75	0.00215
585.137	8623	585.144	8627	585.142	8239									3669.82	0.00366
585.148	8457	585.156	8245	585.153	7980									3667.89	0.00323
585.16	8021	585.167	8356	585.165	8180									3665.96	0.00282
585.172	7983	585.179	8165	585.176	7763									3664.04	0.00336
585.183	7645	585.191	7609	585.188	7341									3662.11	0.00375
585.195	7754	585.202	8012	585.2	7575									3660.18	0.00404
585.206	8058	585.214	8614	585.211	7593									3658.25	0.00517
585.218	8216	585.225	8363	585.223	7632									3656.32	0.0063
585.23	8096	585.237	8266	585.235	7727									3654.39	0.00636
585.241	7984	585.249	7887	585.246	7475									3652.47	0.0072
585.253	8026	585.26	7880	585.258	7697									3650.54	0.00872
585.264	7724	585.272	7994	585.269	7572									3648.61	0.00886
585.276	7928	585.284	8040	585.281	7455									3646.68	0.00845
585.288	7921	585.295	7879	585.293	7838									3644.75	0.00899
585.299	8015	585.307	8197	585.304	7670									3642.82	0.01033
585.311	7736	585.318	7827	585.316	7587									3640.89	0.01159
585.322	7564	585.33	7604	585.327	7142									3638.97	0.0125
585.334	7843	585.342	7554	585.339	7604									3637.04	0.01327
585.346	7915	585.353	7829	585.351	7414									3635.11	0.01403
585.357	8014	585.365	8144	585.362	7824									3633.18	0.01495
585.369	8082	585.376	7883	585.374	7920									3631.25	0.01703
585.38	8256	585.388	7856	585.385	7665									3629.32	0.01931
585.392	7857	585.4	8031	585.397	7611									3627.4	0.01877
585.404	7682	585.411	7854	585.409	7396									3625.47	0.01721
585.415	8035	585.423	7881	585.42	7398									3623.54	0.01681
585.427	7945	585.434	8058	585.432	7632									3621.61	0.01737
585.439	7730	585.446	7686	585.443	7414									3619.68	0.01809
585.45	7633	585.458	7712	585.455	7790									3617.75	0.01795
585.462	7729	585.469	7809	585.467	7345									3615.83	0.01802
585.473	7636	585.481	7604	585.478	7121									3613.9	0.01929
585.485	7950	585.492	7949	585.49	7285									3611.97	0.02083
585.497	8315	585.504	7839	585.502	7432									3610.04	0.02233
585.508	7734	585.516	8148	585.513	7338									3608.11	0.02352
585.52	7824	585.527	8083	585.525	7464									3606.18	0.02395
585.531	7575	585.539	7836	585.536	7010									3604.25	0.02464
585.543	7653	585.551	7756	585.548	7245									3602.33	0.0258
585.555	7602	585.562	7837	585.56	7229									3600.4	0.02634
585.566	7580	585.574	7736	585.571	7346									3598.47	0.02651
585.578	7858	585.585	7757	585.583	7471									3596.54	0.02735
585.589	8078	585.597	7883	585.594	7581									3594.61	0.02792
585.601	7576	585.609	7596	585.606	7197									3592.68	0.02698
585.613	7686	585.62	7624	585.618	7199									3590.76	0.02584
585.624	7550	585.632	7675	585.629	7328									3588.83	0.02598
585.636	7903	585.643	7764	585.641	7444									3586.9	0.02642
585.648	7803	585.655	7987	585.652	7506									3584.97	0.02653
585.659	7893	585.667	8005	585.664	7595									3583.04	0.02706
585.671	7550	585.678	7920	585.676	7423									3581.11	0.02773
585.682	7813	585.69	7872	585.687	7275									3579.18	0.02798
585.694	7698	585.701	7694	585.699	7485									3577.26	0.02794
585.706	7489	585.713	7688	585.711	7278									3575.33	0.02783
585.717	7951	585.725	8060	585.722	7633									3573.4	0.02764
585.729	7585	585.736	7759	585.734	7351									3571.47	0.02776
585.74	7805	585.748	7758	585.745	7357									3569.54	0.0285
585.752	7642	585.76	7694	585.757	7223									3567.61	0.0288
585.764	7587	585.771	7602	585.769	7281									3565.69	0.02768
585.775	7791	585.783	7883	585.78	7134									3563.76	0.02674
585.787	7913	585.794	7617	585.792	7478									3561.83	0.02715
585.798	7564	585.806	7775	585.803	7432									3559.9	0.02787
585.81	7984	585.818	7906	585.815	7655									3557.97	0.02773
585.822	7421	585.829	7595	585.827	7365									3556.04	0.02706
585.833	7643	585.841	7610	585.838	7318									3554.12	0.0268
585.845	7714	585.852	7704	585.85	7379									3552.19	0.02685
585.857	7616	585.864	7652	585.862	7310									3550.26	0.02646
585.868	7760	585.876	7753	585.873	7403									3548.33	0.02584
585.88	7564	585.887	7669	585.885	7399									3546.4	0.02522
585.891	7630	585.899	7667	585.896	7331									3544.47	0.02454
585.903	7566	585.911	7705	585.908	7322									3542.54	0.02437
585.915	7712	585.922	7911	585.92	7069									3540.62	0.02505
585.926	7573	585.934	7769	585.931	7252									3538.69	0.02579
585.938	7903	585.945	7632	585.943	7487									3536.76	0.0255
585.949	7684	585.957	7886	585.954	7357									3534.83	0.02405
585.961	7499	585.969	7668	585.966	7327									3532.9	0.02238
585.973	8033	585.98	7715	585.978	7113									3530.97	0.02109
585.984	7535	585.992	7683	585.989	7234									3529.05	0.0201
585.996	7723	586.003	7523	586.001	7404									3527.12	0.01932
586.008	7846	586.015	8111	586.013	7577									3525.19	0.0189
586.019	7960	586.027	7907	586.024	7307									3523.26	0.01868
586.031	7639	586.038	7931	586.036	7581									3521.33	0.01837
586.042	7634	586.05	7646	586.047	7153									3519.4	0.01823
586.054	7525	586.062	7829	586.059	7161									3517.47	0.01825
586.066	8149	586.073	8240	586.071	7822									3515.55	0.01791
586.077	8209	586.085	8887	586.082	7623									3513.62	0.0172
586.089	8203	586.096	7834	586.094	7461									3511.69	0.01668
586.1	8054	586.108	8009	586.105	7819									3509.76	0.01646
586.112	7484	586.12	7927	586.117	7376									3507.83	0.01622
586.124	7805	586.131	8007	586.129	7395									3505.9	0.01648
586.135	7876	586.143	7935	586.14	7449									3503.98	0.01746
586.147	7792	586.154	8079	586.152	7573									3502.05	0.01809
586.159	7869	586.166	8015	586.164	7574									3500.12	0.01826
586.17	7944	586.178	8241	586.175	7575									3498.19	0.0187
586.182	7807	586.189	7861	586.187	7366									3496.26	0.01911
586.193	8087	586.201	7720	586.198	7337									3494.33	0.01872
586.205	8030	586.213	7669	586.21	7519									3492.4	0.01773
586.217	7895	586.224	8018	586.222	7793									3490.48	0.01691
586.228	8059	586.236	7977	586.233	7664									3488.55	0.01632
586.24	8083	586.247	7970	586.245	7483									3486.62	0.0157
586.251	7853	586.259	8205	586.256	7508									3484.69	0.01551
586.263	8026	586.271	7967	586.268	7547									3482.76	0.01581
586.275	7522	586.282	7989	586.28	7521									3480.83	0.01576
586.286	7931	586.294	7954	586.291	7383									3478.91	0.01523
586.298	8077	586.305	8182	586.303	7765									3476.98	0.01489
586.31	7713	586.317	8030	586.315	7480									3475.05	0.01499
586.321	7767	586.329	7913	586.326	7550									3473.12	0.0151
586.333	7853	586.34	7761	586.338	7416									3471.19	0.01484
586.344	7673	586.352	7626	586.349	7447									3469.26	0.01431
586.356	7737	586.364	7918	586.361	7614									3467.34	0.01368
586.368	7714	586.375	7696	586.373	7613									3465.41	0.01284
586.379	7967	586.387	7820	586.384	7381									3463.48	0.01179
586.391	8132	586.398	7841	586.396	7578									3461.55	0.0109
586.403	7902	586.41	7907	586.407	7398									3459.62	0.01045
586.414	7921	586.422	7922	586.419	7361									3457.69	0.01001
586.426	7880	586.433	7656	586.431	7475									3455.76	0.00948
586.437	7665	586.445	7949	586.442	7274									3453.84	0.00945
586.449	7883	586.457	7956	586.454	7458									3451.91	0.00972
586.461	7851	586.468	7774	586.466	7590									3449.98	0.00939
586.472	7627	586.48	7577	586.477	7377									3448.05	0.0082
586.484	7816	586.491	7749	586.489	7247									3446.12	0.00692
586.495	7659	586.503	7712	586.5	7471									3444.19	0.00681
586.507	7638	586.515	7783	586.512	7274									3442.27	0.00772
586.519	7790	586.526	7994	586.524	7399									3440.34	0.0081
586.53	7703	586.538	7526	586.535	7472									3438.41	0.0075
586.542	7758	586.549	7802	586.547	7340									3436.48	0.00654
586.554	7603	586.561	7631	586.559	7223									3434.55	0.00568
586.565	7797	586.573	7675	586.57	7528									3432.62	0.0049
586.577	7709	586.584	7627	586.582	7287									3430.69	0.0043
586.588	7884	586.596	7837	586.593	7466									3428.77	0.00421
586.6	7714	586.608	7840	586.605	7587									3426.84	0.00467
586.612	7807	586.619	7689	586.617	7341									3424.91	0.005
586.623	7499	586.631	7455	586.628	7378									3422.98	0.00478
586.635	7535	586.642	7494	586.64	7269									3421.05	0.00447
586.647	7789	586.654	7663	586.652	7403									3419.12	0.00441
586.658	7962	586.666	7943	586.663	7534									3417.2	0.0044
586.67	7583	586.677	7956	586.675	7464									3415.27	0.00444
586.681	7895	586.689	7937	586.686	7826									3413.34	0.00436
586.693	7667	586.701	7506	586.698	7292									3411.41	0.0038
586.705	7508	586.712	7787	586.71	7361									3409.48	0.00331
586.716	7639	586.724	7917	586.721	7335									3407.55	0.00345
586.728	7746	586.735	7773	586.733	7246									3405.63	0.00357
586.74	7683	586.747	7914	586.745	7450									3403.7	0.00316
586.751	7803	586.759	7931	586.756	7297									3401.77	0.00289
586.763	7778	586.77	7769	586.768	7334									3399.84	0.00326
586.774	7391	586.782	7434	586.779	7401									3397.91	0.00335
586.786	7833	586.794	7543	586.791	7408									3395.98	0.00292
586.798	7517	586.805	7576	586.803	7424									3394.05	0.00228
586.809	7908	586.817	7831	586.814	7513									3392.13	0.00166
586.821	7860	586.828	8030	586.826	7375									3390.2	0.00104
586.833	7686	586.84	7671	586.837	7469									3388.27	0.000680612
586.844	7759	586.852	7375	586.849	7170									3386.34	0.000391252
586.856	7745	586.863	7687	586.861	7397									3384.41	-9.44138e-05
586.867	7368	586.875	7814	586.872	7211									3382.48	-0.000156777
586.879	7890	586.887	7752	586.884	7581									3380.56	0.000606228
586.891	7889	586.898	7652	586.896	7448									3378.63	0.0013
586.902	7845	586.91	7836	586.907	7371									3376.7	0.00123
586.914	7593	586.921	7498	586.919	7123									3374.77	0.000780985
586.926	7545	586.933	7524	586.93	7192									3372.84	0.000451175
586.937	7948	586.945	7897	586.942	7189									3370.91	0.000457192
586.949	8065	586.956	8319	586.954	7863									3368.98	0.000572674
586.96	8438	586.968	9587	586.965	8568									3367.06	0.000425767
586.972	8856	586.98	9192	586.977	8283									3365.13	0.000126459
586.984	8450	586.991	8511	586.989	7819									3363.2	0
586.995	8224	587.003	7855	587	7601									3361.27	0
587.007	7996	587.014	7850	587.012	7565									3359.34	0.000377622
587.019	7662	587.026	7963	587.023	7577									3357.41	0.00144
587.03	7744	587.038	8135	587.035	7627									3355.49	0.00248
587.042	7856	587.049	8094	587.047	7694									3353.56	0.0029
587.053	7892	587.061	8189	587.058	7484									3351.63	0.00313
587.065	7820	587.073	8135	587.07	7293									3349.7	0.00391
587.077	8253	587.084	8183	587.082	7320									3347.77	0.00522
587.088	8044	587.096	8162	587.093	7531									3345.84	0.00658
587.1	7883	587.107	8283	587.105	7570									3343.92	0.00796
587.112	8358	587.119	8109	587.116	7544									3341.99	0.00969
587.123	8109	587.131	8343	587.128	7878									3340.06	0.01178
587.135	8198	587.142	9085	587.14	7875									3338.13	0.01418
587.146	8393	587.154	8364	587.151	7614									3336.2	0.01712
587.158	8337	587.166	8300	587.163	7695									3334.27	0.02062
587.17	8287	587.177	7929	587.175	8160									3332.34	0.02438
587.181	8323	587.189	7889	587.186	7894									3330.42	0.02817
587.193	8057	587.2	8180	587.198	7473									3328.49	0.03198
587.205	7869	587.212	7848	587.21	7499									3326.56	0.03622
587.216	7515	587.224	7904	587.221	7719									3324.63	0.04134
587.228	8250	587.235	8175	587.233	7549									3322.7	0.04746
587.239	8059	587.247	8028	587.244	7663									3320.77	0.05471
587.251	7910	587.259	7985	587.256	7568									3318.85	0.06305
587.263	8253	587.27	8191	587.268	7684									3316.92	0.07227
587.274	7803	587.282	8039	587.279	7267									3314.99	0.08232
587.286	7814	587.293	7803	587.291	7295									3313.06	0.0932
587.298	7693	587.305	7762	587.303	7623									3311.13	0.10509
587.309	7857	587.317	7777	587.314	7909									3309.2	0.11812
587.321	7853	587.328	8028	587.326	7433									3307.27	0.13211
587.332	8086	587.34	7946	587.337	7646									3305.35	0.14698
587.344	7836	587.352	7831	587.349	7342									3303.42	0.16256
587.356	7580	587.363	7942	587.361	7194									3301.49	0.179
587.367	7939	587.375	7546	587.372	7613									3299.56	0.19655
587.379	7925	587.387	7872	587.384	7446									3297.63	0.21435
587.391	8022	587.398	7819	587.396	7722									3295.7	0.23111
587.402	7842	587.41	7794	587.407	7514									3293.78	0.24671
587.414	7818	587.421	7704	587.419	7325									3291.85	0.26189
587.425	7734	587.433	8036	587.43	7403									3289.92	0.27662
587.437	7722	587.445	7765	587.442	7297									3287.99	0.28952
587.449	7706	587.456	7978	587.454	7193									3286.06	0.29892
587.46	7994	587.468	8377	587.465	7617									3284.13	0.30372
587.472	7797	587.48	8067	587.477	7330									3282.2	0.30368
587.484	8006	587.491	7829	587.489	7327									3280.28	0.29885
587.495	7649	587.503	7566	587.5	7308									3278.35	0.28894
587.507	7463	587.514	7514	587.512	7111									3276.42	0.27408
587.519	7629	587.526	7726	587.523	7326									3274.49	0.25572
587.53	8038	587.538	7882	587.535	7667									3272.56	0.23511
587.542	7756	587.549	7755	587.547	7535									3270.63	0.21263
587.553	7800	587.561	8025	587.558	7605									3268.71	0.18973
587.565	7484	587.573	7568	587.57	7239									3266.78	0.16845
587.577	7700	587.584	7873	587.582	7565									3264.85	0.14947
587.588	7530	587.596	7785	587.593	7326									3262.92	0.13282
587.6	7741	587.607	7747	587.605	7425									3260.99	0.11831
587.612	7866	587.619	7912	587.617	7513									3259.06	0.10525
587.623	7706	587.631	7814	587.628	7704									3257.14	0.09366
587.635	7513	587.642	7654	587.64	7177									3255.21	0.08402
587.646	7522	587.654	7574	587.651	7055									3253.28	0.07593
587.658	7587	587.666	7968	587.663	7194									3251.35	0.0687
587.67	7609	587.677	7825	587.675	7490									3249.42	0.06238
587.681	7906	587.689	7798	587.686	7176									3247.49	0.05745
587.693	7806	587.701	7893	587.698	7475									3245.56	0.05379
587.705	7656	587.712	7686	587.71	7342									3243.64	0.05053
587.716	7596	587.724	7621	587.721	7299									3241.71	0.04736
587.728	7636	587.735	7796	587.733	7308									3239.78	0.04444
587.74	7802	587.747	7752	587.744	7152									3237.85	0.04154
587.751	7886	587.759	7900	587.756	7349									3235.92	0.03898
587.763	7684	587.77	7653	587.768	7351									3233.99	0.03748
587.774	7804	587.782	7794	587.779	7294									3232.07	0.03665
587.786	7681	587.794	7686	587.791	7356									3230.14	0.03569
587.798	7506	587.805	7681	587.803	7157									3228.21	0.03464
587.809	7613	587.817	7915	587.814	7472									3226.28	0.03348
587.821	7969	587.828	7832	587.826	7546									3224.35	0.03183
587.833	7537	587.84	7841	587.838	7396									3222.42	0.02989
587.844	7808	587.852	7804	587.849	7460									3220.49	0.02814
587.856	7634	587.863	7839	587.861	7206									3218.57	0.0268
587.867	7737	587.875	7935	587.872	7519									3216.64	0.02591
587.879	7895	587.887	7768	587.884	7332									3214.71	0.02508
587.891	7734	587.898	7689	587.896	7465									3212.78	0.02421
587.902	7777	587.91	7940	587.907	7369									3210.85	0.02358
587.914	7765	587.922	7989	587.919	7373									3208.92	0.02281
587.926	7575	587.933	7754	587.931	7351									3207	0.02171
587.937	7452	587.945	7957	587.942	7343									3205.07	0.02066
587.949	7765	587.956	7911	587.954	7469									3203.14	0.01955
587.961	7999	587.968	8264	587.966	7397									3201.21	0.01808
587.972	7773	587.98	8192	587.977	7826									3199.28	0.01641
587.984	7859	587.991	8220	587.989	7655									3197.35	0.01505
587.995	7812	588.003	7762	588	7574									3195.43	0.01411
588.007	7549	588.015	7609	588.012	7514									3193.5	0.01307
588.019	7524	588.026	7876	588.024	7498									3191.57	0.01154
588.03	7703	588.038	7657	588.035	7364									3189.64	0.00982
588.042	8045	588.05	8550	588.047	7741									3187.71	0.00837
588.054	8309	588.061	10855	588.059	8067									3185.78	0.00729
588.065	9404	588.073	15845	588.07	9224									3183.85	0.00622
588.077	11077	588.084	22449	588.082	11733									3181.93	0.00525
588.089	15169	588.096	21954	588.094	12361									3180	0.00475
588.1	14388	588.108	15014	588.105	11455									3178.07	0.00425
588.112	10987	588.119	10407	588.117	9022									3176.14	0.00314
588.123	8955	588.131	8880	588.128	8011									3174.21	0.00212
588.135	8555	588.143	8543	588.14	8139									3172.28	0.00179
588.147	8039	588.154	8228	588.152	7635									3170.36	0.00168
588.158	8091	588.166	7909	588.163	7763									3168.43	0.00152
588.17	7948	588.178	8194	588.175	7442									3166.5	0.00143
588.182	7766	588.189	8183	588.187	7769									3164.57	0.00126
588.193	8088	588.201	8096	588.198	7443									3162.64	0.000935161
588.205	8122	588.212	8239	588.21	7670									3160.71	0.000802475
588.217	7750	588.224	8757	588.222	7195									3158.78	0.000959846
588.228	7828	588.236	8272	588.233	7709									3156.86	0.000910546
588.24	8083	588.247	8195	588.245	7323									3154.93	0.000339012
588.251	7730	588.259	7929	588.256	7459									3153	0
588.263	8032	588.271	8580	588.268	7872									3151.07	0.00052793
588.275	8185	588.282	8405	588.28	7737									3149.14	0.00149
588.286	7788	588.294	7867	588.291	7563									3147.21	0.00196
588.298	7816	588.306	8106	588.303	7358									3145.29	0.00205
588.31	7919	588.317	8109	588.315	7348									3143.36	0.00189
588.321	7773	588.329	7849	588.326	7353									3141.43	0.00145
588.333	7897	588.34	8157	588.338	7825									3139.5	0.00125
588.345	7846	588.352	8347	588.35	7604									3137.57	0.00179
588.356	7869	588.364	8234	588.361	7753									3135.64	0.0028
588.368	7656	588.375	8053	588.373	7180									3133.72	0.0037
588.379	7748	588.387	7984	588.384	7229									3131.79	0.00417
588.391	7900	588.399	8262	588.396	7689									3129.86	0.00459
588.403	7869	588.41	8280	588.408	7534									3127.93	0.00548
588.414	7736	588.422	7963	588.419	7773									3126	0.00663
588.426	8172	588.434	8052	588.431	7603									3124.07	0.00745
588.438	8046	588.445	7776	588.443	7537									3122.14	0.00802
588.449	7645	588.457	7685	588.454	7376									3120.22	0.00906
588.461	7873	588.469	7883	588.466	7665									3118.29	0.01097
588.473	7633	588.48	7780	588.478	7769									3116.36	0.01301
588.484	7629	588.492	7774	588.489	7622									3114.43	0.01425
588.496	7888	588.503	8143	588.501	7420									3112.5	0.01527
588.508	7601	588.515	7615	588.513	7377									3110.57	0.0172
588.519	7759	588.527	7577	588.524	7238									3108.65	0.01977
588.531	7485	588.538	7746	588.536	7320									3106.72	0.02168
588.542	7630	588.55	7903	588.547	7388									3104.79	0.02252
588.554	7990	588.562	7943	588.559	7594									3102.86	0.0231
588.566	7773	588.573	7841	588.571	7544									3100.93	0.02359
588.577	7714	588.585	7628	588.582	7301									3099	0.02348
588.589	7887	588.597	7823	588.594	7308									3097.07	0.02302
588.601	7577	588.608	7929	588.606	7468									3095.15	0.0224
588.612	8001	588.62	7804	588.617	7239									3093.22	0.02168
588.624	7962	588.631	7925	588.629	7610									3091.29	0.02147
588.636	7638	588.643	7894	588.641	7380									3089.36	0.02185
588.647	7753	588.655	7838	588.652	7527									3087.43	0.02219
588.659	7702	588.666	7772	588.664	7315									3085.5	0.02236
588.671	7495	588.678	7635	588.675	7100									3083.58	0.02239
588.682	7737	588.69	7910	588.687	7272									3081.65	0.02185
588.694	8040	588.701	8025	588.699	7359									3079.72	0.02103
588.705	7639	588.713	7808	588.71	7480									3077.79	0.02112
588.717	7842	588.725	7905	588.722	7520									3075.86	0.0222
588.729	7636	588.736	7367	588.734	7083									3073.93	0.023
588.74	7652	588.748	7713	588.745	7306									3072.01	0.02298
588.752	7794	588.76	7817	588.757	7473									3070.08	0.02278
588.764	7689	588.771	7542	588.769	7371									3068.15	0.02284
588.775	7822	588.783	8082	588.78	7455									3066.22	0.02294
588.787	7647	588.794	8063	588.792	7481									3064.29	0.02275
588.799	7642	588.806	7618	588.804	7079									3062.36	0.02214
588.81	7534	588.818	7701	588.815	6970									3060.43	0.02115
588.822	7465	588.829	7706	588.827	7367									3058.51	0.01992
588.834	7626	588.841	7695	588.838	7250									3056.58	0.01852
588.845	7912	588.853	7979	588.85	7419									3054.65	0.01713
588.857	7886	588.864	7826	588.862	7504									3052.72	0.01599
588.868	7489	588.876	7874	588.873	7328									3050.79	0.01492
588.88	7824	588.888	7711	588.885	7256									3048.86	0.01368
588.892	7661	588.899	7654	588.897	7250									3046.94	0.0122
588.903	7552	588.911	7474	588.908	7119									3045.01	0.01048
588.915	7690	588.923	8065	588.92	7499									3043.08	0.00868
588.927	7693	588.934	7974	588.932	7472									3041.15	0.00677
588.938	7601	588.946	7856	588.943	7270									3039.22	0.00471
588.95	7492	588.957	7839	588.955	7135									3037.29	0.0031
588.962	7443	588.969	7667	588.967	7168									3035.36	0.00252
588.973	7531	588.981	8168	588.978	7417									3033.44	0.00258
588.985	7766	588.992	7978	588.99	7470									3031.51	0.0026
588.997	7985	589.004	8111	589.002	7394									3029.58	0.00246
589.008	8036	589.016	7924	589.013	7533									3027.65	0.00214
589.02	7771	589.027	7754	589.025	7152									3025.72	0.00156
589.031	7636	589.039	7871	589.036	7530									3023.79	0.00105
589.043	7953	589.051	8160	589.048	7420									3021.87	0.00108
589.055	7979	589.062	8512	589.06	7558									3019.94	0.00139
589.066	8365	589.074	10306	589.071	7700									3018.01	0.00142
589.078	9664	589.086	12562	589.083	8840									3016.08	0.00125
589.09	10072	589.097	12787	589.095	8716									3014.15	0.0012
589.101	9321	589.109	10661	589.106	8722									3012.22	0.00113
589.113	9013	589.121	9289	589.118	7768									3010.29	0.000837336
589.125	8096	589.132	8545	589.13	7527									3008.37	0.000645389
589.136	8194	589.144	8226	589.141	7768									3006.44	0.000837282
589.148	7950	589.155	8298	589.153	7605									3004.51	0.00109
589.16	7698	589.167	7813	589.165	7435									3002.58	0.000966818
589.171	8007	589.179	8025	589.176	7799									3000.65	0.000443241
589.183	7900	589.19	8108	589.188	7548									2998.72	-2.23271e-05
589.195	7814	589.202	8148	589.199	7341									2996.8	0
589.206	7931	589.214	8390	589.211	7502									2994.87	0.000427148
589.218	8167	589.225	8204	589.223	7594									2992.94	0.00169
589.229	7779	589.237	8341	589.234	7562									2991.01	0.00383
589.241	7690	589.249	7941	589.246	7585									2989.08	0.00614
589.253	7644	589.26	7933	589.258	7301									2987.15	0.00778
589.264	7788	589.272	7834	589.269	7553									2985.23	0.00934
589.276	7837	589.284	8225	589.281	7669									2983.3	0.01191
589.288	7970	589.295	8161	589.293	7541									2981.37	0.01517
589.299	7765	589.307	8028	589.304	7454									2979.44	0.01838
589.311	7775	589.319	8090	589.316	7214									2977.51	0.02147
589.323	7715	589.33	7674	589.328	7516									2975.58	0.02436
589.334	7775	589.342	7877	589.339	7405									2973.65	0.02707
589.346	8149	589.353	7855	589.351	7661									2971.73	0.03019
589.358	7995	589.365	7934	589.363	7609									2969.8	0.03464
589.369	7636	589.377	7777	589.374	7602									2967.87	0.04169
589.381	7760	589.388	7873	589.386	7366									2965.94	0.05284
589.393	7306	589.4	7621	589.398	7249									2964.01	0.06858
589.404	7756	589.412	7868	589.409	7484									2962.08	0.08721
589.416	8005	589.423	8065	589.421	7666									2960.16	0.10623
589.427	7874	589.435	7987	589.432	7602									2958.23	0.12527
589.439	7630	589.447	8119	589.444	7521									2956.3	0.14424
589.451	7893	589.458	8262	589.456	7452									2954.37	0.15831
589.462	7888	589.47	8144	589.467	7339									2952.44	0.16167
589.474	7765	589.482	8224	589.479	7376									2950.51	0.15607
589.486	7636	589.493	7570	589.491	7534									2948.58	0.14811
589.497	7757	589.505	7958	589.502	7646									2946.66	0.14282
589.509	7653	589.517	7783	589.514	7504									2944.73	0.14288
589.521	7646	589.528	7769	589.526	7562									2942.8	0.14885
589.532	7539	589.54	7886	589.537	7309									2940.87	0.16043
589.544	7320	589.552	7398	589.549	7157									2938.94	0.17745
589.556	7854	589.563	7963	589.561	7421									2937.01	0.19923
589.567	7841	589.575	7959	589.572	7346									2935.09	0.22569
589.579	7703	589.586	7826	589.584	7404									2933.16	0.25786
589.591	8033	589.598	8060	589.596	7687									2931.23	0.29529
589.602	7552	589.61	7483	589.607	7410									2929.3	0.33566
589.614	7544	589.621	7811	589.619	7386									2927.37	0.37708
589.626	7655	589.633	7939	589.631	7237									2925.44	0.41636
589.637	7657	589.645	7731	589.642	7307									2923.52	0.44656
589.649	7857	589.656	7789	589.654	7374									2921.59	0.46059
589.66	7817	589.668	7899	589.665	7397									2919.66	0.45575
589.672	7521	589.68	7645	589.677	7387									2917.73	0.43467
589.684	7481	589.691	7577	589.689	7458									2915.8	0.4027
589.695	7543	589.703	7600	589.7	7233									2913.87	0.3653
589.707	7798	589.715	7874	589.712	7199									2911.94	0.32731
589.719	7918	589.726	7927	589.724	7629									2910.02	0.29246
589.73	7723	589.738	8005	589.735	7408									2908.09	0.2631
589.742	7768	589.75	7918	589.747	7364									2906.16	0.2399
589.754	7603	589.761	7728	589.759	7192									2904.23	0.22236
589.765	7534	589.773	7661	589.77	7425									2902.3	0.20907
589.777	7645	589.785	7667	589.782	7285									2900.37	0.198
589.789	7891	589.796	8025	589.794	7536									2898.45	0.18768
589.8	7912	589.808	7713	589.805	7438									2896.52	0.17773
589.812	8002	589.82	7645	589.817	7422									2894.59	0.16826
589.824	7732	589.831	7750	589.829	7225									2892.66	0.15938
589.835	7341	589.843	7587	589.84	7106									2890.73	0.15047
589.847	7680	589.854	7692	589.852	7294									2888.8	0.14076
589.859	7843	589.866	7803	589.864	7388									2886.87	0.13095
589.87	7935	589.878	7803	589.875	7359									2884.95	0.12218
589.882	7745	589.889	8108	589.887	7479									2883.02	0.1143
589.894	7772	589.901	7983	589.899	7321									2881.09	0.10741
589.905	7444	589.913	7751	589.91	7391									2879.16	0.10297
589.917	7602	589.924	7994	589.922	7518									2877.23	0.10201
589.928	7760	589.936	7678	589.933	7356									2875.3	0.10427
589.94	8014	589.948	7862	589.945	7419									2873.38	0.10813
589.952	7754	589.959	7903	589.957	7567									2871.45	0.11048
589.963	7700	589.971	7893	589.968	7257									2869.52	0.10929
589.975	7599	589.983	7785	589.98	7358									2867.59	0.10726
589.987	7844	589.994	7978	589.992	7332									2865.66	0.11022
589.998	7510	590.006	7965	590.003	7425									2863.73	0.12234
590.01	7640	590.018	7910	590.015	7379									2861.81	0.14401
590.022	7963	590.029	7970	590.027	7611									2859.88	0.173
590.033	7801	590.041	7944	590.038	7433									2857.95	0.20726
590.045	7890	590.053	8313	590.05	7445									2856.02	0.24764
590.057	8001	590.064	9666	590.062	7774									2854.09	0.29409
590.068	8467	590.076	13420	590.073	8905									2852.16	0.33401
590.08	11347	590.088	21384	590.085	12017									2850.23	0.34206
590.092	15235	590.099	32145	590.097	14980									2848.31	0.30818
590.103	20841	590.111	33362	590.108	16868									2846.38	0.25227
590.115	18057	590.123	23291	590.12	14402									2844.45	0.19757
590.127	12988	590.134	13462	590.132	10418									2842.52	0.15394
590.138	9869	590.146	9430	590.143	8424									2840.59	0.12212
590.15	8535	590.158	8365	590.155	7723									2838.66	0.09938
590.162	8271	590.169	8091	590.167	7308									2836.74	0.08306
590.173	8193	590.181	8444	590.178	7620									2834.81	0.07199
590.185	7911	590.192	8071	590.19	7263									2832.88	0.06522
590.197	7875	590.204	8354	590.202	7415									2830.95	0.06168
590.208	7943	590.216	8515	590.213	7464									2829.02	0.06103
590.22	7789	590.227	8847	590.225	7794									2827.09	0.06294
590.232	7991	590.239	8481	590.237	7779									2825.16	0.06582
590.243	8051	590.251	8699	590.248	7665									2823.24	0.06693
590.255	7938	590.262	8357	590.26	7609									2821.31	0.06483
590.267	7903	590.274	8319	590.272	7596									2819.38	0.06074
590.278	7875	590.286	8284	590.283	7550									2817.45	0.05616
590.29	8007	590.297	8237	590.295	7660									2815.52	0.05135
590.301	8055	590.309	8326	590.306	7878									2813.59	0.04677
590.313	8185	590.321	8243	590.318	7946									2811.67	0.0432
590.325	7950	590.332	7662	590.33	7492									2809.74	0.04068
590.336	7852	590.344	7930	590.341	7709									2807.81	0.03902
590.348	7867	590.356	7889	590.353	7720									2805.88	0.03862
590.36	7716	590.367	7890	590.365	7854									2803.95	0.03979
590.371	7990	590.379	7995	590.376	7584									2802.02	0.04216
590.383	7973	590.391	7981	590.388	7525									2800.09	0.04516
590.395	8072	590.402	8334	590.4	7887									2798.17	0.04786
590.406	7635	590.414	8238	590.411	7358									2796.24	0.04934
590.418	7654	590.426	8047	590.423	7385									2794.31	0.0497
590.43	8079	590.437	8520	590.435	7475									2792.38	0.04916
590.441	7989	590.449	8443	590.446	7621									2790.45	0.04737
590.453	8334	590.461	8387	590.458	7545									2788.52	0.04485
590.465	8004	590.472	8351	590.47	7802									2786.6	0.04296
590.476	7809	590.484	7847	590.481	7407									2784.67	0.04233
590.488	7734	590.496	8368	590.493	7562									2782.74	0.04286
590.5	7816	590.507	7923	590.505	7641									2780.81	0.04415
590.511	7732	590.519	7808	590.516	7450									2778.88	0.04562
590.523	7780	590.531	7907	590.528	7680									2776.95	0.04711
590.535	7879	590.542	7765	590.54	7588									2775.03	0.04852
590.546	7508	590.554	7604	590.551	7336									2773.1	0.04928
590.558	7563	590.566	7750	590.563	7493									2771.17	0.04854
590.57	7581	590.577	7670	590.575	7370									2769.24	0.04586
590.581	7657	590.589	7806	590.586	7366									2767.31	0.04181
590.593	7670	590.601	7765	590.598	7482									2765.38	0.03765
590.605	8139	590.612	7836	590.61	7262									2763.45	0.0338
590.616	7851	590.624	7545	590.621	7316									2761.53	0.0301
590.628	7667	590.636	7640	590.633	7295									2759.6	0.02691
590.64	7572	590.647	7719	590.645	7387									2757.67	0.0245
590.651	7695	590.659	7618	590.656	7438									2755.74	0.02261
590.663	7813	590.671	7959	590.668	7523									2753.81	0.02087
590.675	7723	590.682	7960	590.68	7387									2751.88	0.01905
590.686	7685	590.694	7868	590.691	7452									2749.96	0.01738
590.698	7458	590.706	7603	590.703	7124									2748.03	0.01622
590.71	7407	590.717	7444	590.715	7254									2746.1	0.01542
590.721	7954	590.729	7709	590.726	7314									2744.17	0.01478
590.733	7706	590.74	7831	590.738	7438									2742.24	0.01435
590.745	7681	590.752	7621	590.75	7502									2740.31	0.01391
590.756	7829	590.764	8025	590.761	7460									2738.38	0.01342
590.768	7461	590.775	7567	590.773	7172									2736.46	0.01302
590.78	7550	590.787	7604	590.785	7317									2734.53	0.01255
590.791	7622	590.799	7666	590.796	7348									2732.6	0.01197
590.803	7653	590.81	7759	590.808	7288									2730.67	0.01143
590.815	7808	590.822	8057	590.82	7601									2728.74	0.01088
590.826	7927	590.834	8004	590.831	7423									2726.81	0.01024
590.838	7429	590.845	7714	590.843	7361									2724.89	0.00958
590.85	7537	590.857	7589	590.855	7051									2722.96	0.00898
590.861	7682	590.869	7782	590.866	7389									2721.03	0.00839
590.873	7803	590.88	7793	590.878	7394									2719.1	0.00774
590.885	7578	590.892	8049	590.89	7523									2717.17	0.00704
590.896	7852	590.904	7844	590.901	7648									2715.24	0.00644
590.908	7664	590.915	7698	590.913	7397									2713.32	0.00599
590.92	7639	590.927	7646	590.925	7324									2711.39	0.00535
590.931	7791	590.939	7582	590.936	7352									2709.46	0.00434
590.943	7804	590.95	7816	590.948	7271									2707.53	0.00347
590.955	7909	590.962	7769	590.96	7498									2705.6	0.00322
590.966	7678	590.974	7776	590.971	7356									2703.67	0.00314
590.978	7844	590.985	7870	590.983	7682									2701.74	0.00269
590.99	7707	590.997	7549	590.995	7527									2699.82	0.00199
591.001	7723	591.009	7555	591.006	7227									2697.89	0.00129
591.013	7922	591.02	7948	591.018	7562									2695.96	0.000835861
591.025	7829	591.032	8103	591.03	7577									2694.03	0.00078424
591.036	7644	591.044	8210	591.041	7350									2692.1	0.000885718
591.048	8189	591.055	8404	591.053	7873									2690.17	0.000951439
591.06	7900	591.067	8449	591.065	7518									2688.25	0.00112
591.071	8144	591.079	9551	591.076	7817									2686.32	0.00119
591.083	8964	591.09	12566	591.088	8758									2684.39	0.000868758
591.094	11065	591.102	15632	591.099	9315									2682.46	0.000765242
591.106	12761	591.114	16086	591.111	11018									2680.53	0.00121
591.118	11179	591.125	12559	591.123	9519									2678.6	0.00138
591.129	9812	591.137	9661	591.134	8287									2676.67	0.000990255
591.141	8610	591.149	8643	591.146	7658									2674.75	0.000725839
591.153	8219	591.16	8210	591.158	7624									2672.82	0.000624582
591.164	8076	591.172	8326	591.169	7858									2670.89	0.00040473
591.176	7978	591.184	8475	591.181	8063									2668.96	0.000268078
591.188	8211	591.195	8852	591.193	7937									2667.03	0.000246812
591.199	8128	591.207	8640	591.204	7565									2665.1	0.00019752
591.211	8229	591.219	8119	591.216	7688									2663.18	0.00014077
591.223	7955	591.23	7994	591.228	7496									2661.25	0.00016634
591.234	7927	591.242	8028	591.239	7565									2659.32	0.000374848
591.246	8193	591.254	8321	591.251	7878									2657.39	0.000503492
591.258	8262	591.265	8318	591.263	7724									2655.46	0.000256317
591.269	7908	591.277	8153	591.274	7573									2653.53	0
591.281	7838	591.289	7738	591.286	7537									2651.61	2.12246e-05
591.293	7586	591.3	7755	591.298	7053									2649.68	8.25737e-05
591.305	7802	591.312	7949	591.31	7658									2647.75	3.25993e-05
591.316	7903	591.324	8153	591.321	7329									2645.82	8.34652e-05
591.328	7963	591.335	8092	591.333	7372									2643.89	0.000644435
591.34	8042	591.347	8384	591.345	7855									2641.96	0.00137
591.351	7748	591.359	8073	591.356	7570									2640.03	0.00164
591.363	7737	591.37	7743	591.368	7702									2638.11	0.0015
591.375	8022	591.382	7860	591.38	7260									2636.18	0.00143
591.386	7856	591.394	7892	591.391	7611									2634.25	0.00167
591.398	7978	591.405	7905	591.403	7626									2632.32	0.00192
591.41	8066	591.417	7873	591.415	7693									2630.39	0.00183
591.421	7786	591.429	7838	591.426	7408									2628.46	0.0016
591.433	7501	591.44	7808	591.438	7571									2626.54	0.00149
591.445	7991	591.452	8158	591.45	7419									2624.61	0.00145
591.456	7828	591.464	7910	591.461	7494									2622.68	0.00146
591.468	8198	591.475	8185	591.473	7480									2620.75	0.0015
591.48	7984	591.487	8076	591.485	7384									2618.82	0.00138
591.491	7647	591.499	7963	591.496	7323									2616.89	0.00112
591.503	7953	591.51	7617	591.508	7374									2614.96	0.00114
591.515	7653	591.522	7826	591.52	7400									2613.04	0.00141
591.526	7300	591.534	7688	591.531	7338									2611.11	0.00152
591.538	7775	591.545	7955	591.543	7618									2609.18	0.00132
591.55	7784	591.557	7825	591.555	7536									2607.25	0.000775459
591.561	7885	591.569	7735	591.566	7367									2605.32	0.000265883
591.573	7668	591.58	7724	591.578	7304									2603.39	0.000442203
591.585	7544	591.592	7619	591.59	7273									2601.47	0.00103
591.596	8032	591.604	7889	591.601	7489									2599.54	0.00123
591.608	8028	591.615	7658	591.613	7322									2597.61	0.00101
591.62	7731	591.627	7764	591.625	7402									2595.68	0.000733955
591.631	7887	591.639	8200	591.636	7553									2593.75	0.00048516
591.643	7799	591.651	7718	591.648	7320									2591.82	0.000296316
591.655	7700	591.662	7618	591.66	7368									2589.9	0.000262973
591.666	7641	591.674	7931	591.671	7461									2587.97	0.000192998
591.678	7536	591.686	7728	591.683	7272									2586.04	2.92639e-05
591.69	7769	591.697	7620	591.695	7448									2584.11	0
591.701	7849	591.709	8113	591.706	7474									2582.18	0.000192152
591.713	7539	591.721	7614	591.718	7264									2580.25	0.000650162
591.725	7690	591.732	7814	591.73	7130									2578.32	0.000959647
591.736	7667	591.744	7799	591.741	7508									2576.4	0.000914921
591.748	7565	591.756	7625	591.753	7265									2574.47	0.000778872
591.76	7975	591.767	7803	591.765	7482									2572.54	0.000652839
591.771	7824	591.779	7815	591.776	7350									2570.61	0.000496274
591.783	7771	591.791	7591	591.788	7468									2568.68	0.000329106
591.795	7608	591.802	7858	591.8	7255									2566.75	0.000265709
591.806	7695	591.814	7807	591.811	7156									2564.83	0.000512918
591.818	7599	591.826	7730	591.823	7141									2562.9	0.000944853
591.83	7935	591.837	7972	591.835	7251									2560.97	0.00125
591.841	7717	591.849	7843	591.846	7485									2559.04	0.00142
591.853	7796	591.861	7662	591.858	7502									2557.11	0.00141
591.865	7689	591.872	7710	591.87	7297									2555.18	0.00103
591.876	7623	591.884	7606	591.881	7011									2553.25	0.000473621
591.888	7530	591.896	7759	591.893	7419									2551.33	0.000176211
591.9	7753	591.907	7727	591.905	7539									2549.4	0.000178771
591.911	7778	591.919	7927	591.916	7522									2547.47	0.000426563
591.923	7719	591.931	7970	591.928	7511									2545.54	0.000525719
591.935	7558	591.942	7716	591.94	7485									2543.61	0.000452599
591.946	7595	591.954	7759	591.951	7628									2541.68	0.000441213
591.958	7648	591.966	7589	591.963	7371									2539.76	0.000349476
591.97	7693	591.977	7700	591.975	7551									2537.83	0.000176639
591.981	7950	591.989	7721	591.986	7468									2535.9	0.000193157
591.993	8021	592.001	7980	591.998	7527									2533.97	0.000315511
592.005	7905	592.012	7575	592.01	7392									2532.04	0.000467179
592.016	7568	592.024	7694	592.021	7377									2530.11	0.000702736
592.028	7786	592.036	8127	592.033	7255									2528.18	0.000968788
592.04	7856	592.047	7990	592.045	7353									2526.26	0.000948588
592.051	8018	592.059	8070	592.056	7604									2524.33	0.000582572
592.063	8192	592.071	8384	592.068	7916									2522.4	0.00036401
592.075	8253	592.082	9142	592.08	8213									2520.47	0.000582716
592.087	8832	592.094	10644	592.092	8350									2518.54	0.0011
592.098	9592	592.106	12737	592.103	8545									2516.61	0.00146
592.11	10133	592.117	13632	592.115	9681									2514.69	0.00142
592.122	10206	592.129	12854	592.127	9635									2512.76	0.00118
592.133	9555	592.141	9952	592.138	8158									2510.83	0.000884814
592.145	8659	592.152	8814	592.15	7865									2508.9	0.000611648
592.157	8083	592.164	8365	592.162	7462									2506.97	0.00041859
592.168	7847	592.176	7977	592.173	7305									2505.04	0.000147849
592.18	7943	592.188	8119	592.185	7692									2503.12	0
592.192	8017	592.199	7849	592.197	7637									2501.19	9.07349e-05
592.203	7988	592.211	7907	592.208	7846									2499.26	0.000328525
592.215	8152	592.223	8402	592.22	7710									2497.33	0.000332888
592.227	7782	592.234	8236	592.232	7261									2495.4	0.000230372
592.238	7715	592.246	8200	592.243	7491									2493.47	0.00018686
592.25	7852	592.258	8332	592.255	7551									2491.54	0.000465376
592.262	7966	592.269	8122	592.267	7494									2489.62	0.00108
592.273	7801	592.281	8298	592.278	7724									2487.69	0.00124
592.285	8014	592.293	8364	592.29	7560									2485.76	0.000659226
592.297	7602	592.304	7645	592.302	7119									2483.83	7.0976e-05
592.308	7734	592.316	7706	592.313	7409									2481.9	-3.17493e-05
592.32	7595	592.328	8038	592.325	7416									2479.97	0.000201836
592.332	7640	592.339	7860	592.337	7356									2478.05	0.000530413
592.343	7758	592.351	8072	592.348	7641									2476.12	0.000712994
592.355	8003	592.363	8113	592.36	7685									2474.19	0.000740122
592.367	7730	592.374	8120	592.372	7425									2472.26	0.000791654
592.378	7617	592.386	7841	592.383	7414									2470.33	0.000727236
592.39	7677	592.398	7777	592.395	7301									2468.4	0.000354091
592.402	7814	592.409	7803	592.407	7556									2466.47	3.33154e-05
592.413	7848	592.421	8019	592.418	7851									2464.55	0.000248258
592.425	7817	592.433	7950	592.43	7482									2462.62	0.000709081
592.437	7956	592.444	8109	592.442	7525									2460.69	0.000778996
592.449	7630	592.456	7876	592.454	7318									2458.76	0.000460483
592.46	7275	592.468	7679	592.465	7221									2456.83	0.000405328
592.472	7813	592.479	7796	592.477	7474									2454.9	0.000644087
592.484	7934	592.491	7738	592.489	7506									2452.98	0.000584595
592.495	7827	592.503	7733	592.5	7546									2451.05	0.000157808
592.507	7804	592.515	8112	592.512	7433									2449.12	0
592.519	7799	592.526	7746	592.524	7206									2447.19	0.00034329
592.53	7749	592.538	7775	592.535	7262									2445.26	0.000887712
592.542	7452	592.55	7837	592.547	7450									2443.33	0.000982421
592.554	7680	592.561	7844	592.559	7400									2441.41	0.000765224
592.565	7860	592.573	7944	592.57	7598									2439.48	0.000675958
592.577	7704	592.585	7773	592.582	7555									2437.55	0.000647318
592.589	7528	592.596	7470	592.594	7215									2435.62	0.000486105
592.6	7501	592.608	7816	592.605	7151									2433.69	0.000442601
592.612	7723	592.62	7709	592.617	7274									2431.76	0.000690432
592.624	7757	592.631	7814	592.629	7062									2429.83	0.000823515
592.635	7735	592.643	7770	592.64	7506									2427.91	0.000602135
592.647	7746	592.655	7925	592.652	7323									2425.98	0.000279848
592.659	7641	592.666	7793	592.664	7384									2424.05	4.93381e-05
592.67	7631	592.678	7653	592.675	7388									2422.12	0.000124086
592.682	7564	592.69	7537	592.687	7328									2420.19	0.000436195
592.694	7653	592.701	7566	592.699	7279									2418.26	0.000361855
592.705	7839	592.713	7800	592.71	7449									2416.34	-0.000175401
592.717	7765	592.725	7784	592.722	7407									2414.41	-0.000573041
592.729	7900	592.736	7732	592.734	7333									2412.48	-0.000680204
592.741	7504	592.748	7573	592.746	7200									2410.55	-0.000816094
592.752	7490	592.76	7534	592.757	7416									2408.62	-0.000920852
592.764	7712	592.771	7709	592.769	7413									2406.69	-0.000607369
592.776	7655	592.783	7651	592.781	7494									2404.76	0
592.787	7608	592.795	7606	592.792	7417									2402.84	0.000424359
592.799	7805	592.807	7880	592.804	7395									2400.91	0.000620645
592.811	7647	592.818	7527	592.816	7205									2398.98	0.000722933
592.822	7509	592.83	7605	592.827	7257									2397.05	0.000697587
592.834	7624	592.842	7718	592.839	7472									2395.12	0.000621291
592.846	7656	592.853	7635	592.851	7303									2393.19	0.000473349
592.857	7788	592.865	7956	592.862	7259									2391.27	0.000154048
592.869	7743	592.877	7831	592.874	7564									2389.34	2.75222e-05
592.881	7639	592.888	7640	592.886	7435									2387.41	0.00027077
592.892	7614	592.9	7581	592.897	7185									2385.48	0.000649636
592.904	7669	592.912	7771	592.909	7274									2383.55	0.00136
592.916	7638	592.923	8092	592.921	7442									2381.62	0.00269
592.927	7726	592.935	7651	592.932	7551									2379.7	0.00439
592.939	7707	592.947	7850	592.944	7405									2377.77	0.00585
592.951	7721	592.958	7914	592.956	7149									2375.84	0.00688
592.963	7593	592.97	7562	592.968	7221									2373.91	0.00818
592.974	7727	592.982	7771	592.979	7482									2371.98	0.01011
592.986	7415	592.993	7527	592.991	7253									2370.05	0.01208
592.998	7795	593.005	8186	593.003	7472									2368.12	0.01357
593.009	7623	593.017	7837	593.014	7533									2366.2	0.01493
593.021	7669	593.029	7891	593.026	7389									2364.27	0.01654
593.033	7502	593.04	7757	593.038	7261									2362.34	0.01771
593.044	7550	593.052	7569	593.049	7068									2360.41	0.01742
593.056	7828	593.064	8023	593.061	7513									2358.48	0.01589
593.068	8018	593.075	8162	593.073	7484									2356.55	0.01422
593.079	8047	593.087	8252	593.084	7435									2354.63	0.01315
593.091	8330	593.099	8624	593.096	8175									2352.7	0.01219
593.103	7869	593.11	8795	593.108	8076									2350.77	0.01122
593.114	8393	593.122	9169	593.119	7976									2348.84	0.01166
593.126	8606	593.134	8982	593.131	8125									2346.91	0.01392
593.138	8773	593.145	8335	593.143	7818									2344.98	0.01621
593.149	7923	593.157	8203	593.154	7877									2343.05	0.01673
593.161	8030	593.169	8043	593.166	7741									2341.13	0.01568
593.173	7582	593.18	7806	593.178	7581									2339.2	0.01429
593.185	7701	593.192	8065	593.19	7304									2337.27	0.0139
593.196	7666	593.204	7785	593.201	7486									2335.34	0.01446
593.208	7883	593.216	7979	593.213	7640									2333.41	0.01487
593.22	7897	593.227	8302	593.225	7313									2331.48	0.01441
593.231	8196	593.239	8302	593.236	7597									2329.56	0.01324
593.243	8034	593.251	8135	593.248	7846									2327.63	0.0126
593.255	7784	593.262	8075	593.26	7573									2325.7	0.01284
593.266	7844	593.274	7881	593.271	7404									2323.77	0.01274
593.278	7673	593.286	7629	593.283	7488									2321.84	0.01185
593.29	8169	593.297	8012	593.295	7688									2319.91	0.01087
593.301	8061	593.309	8078	593.306	7552									2317.98	0.01019
593.313	8095	593.321	7930	593.318	7696									2316.06	0.00993
593.325	7762	593.332	7613	593.33	7237									2314.13	0.00983
593.336	7805	593.344	7548	593.341	7279									2312.2	0.00963
593.348	7962	593.356	8082	593.353	7484									2310.27	0.00937
593.36	8063	593.367	8214	593.365	7573									2308.34	0.00911
593.372	7567	593.379	7886	593.377	7466									2306.41	0.00902
593.383	8039	593.391	8172	593.388	7563									2304.49	0.00899
593.395	7599	593.403	8158	593.4	7467									2302.56	0.00855
593.407	7850	593.414	8051	593.412	7566									2300.63	0.00787
593.418	7705	593.426	7880	593.423	7672									2298.7	0.00742
593.43	7820	593.438	7623	593.435	7374									2296.77	0.00735
593.442	7784	593.449	8013	593.447	7765									2294.84	0.00758
593.453	7910	593.461	7882	593.458	7503									2292.92	0.00779
593.465	7510	593.473	7472	593.47	7119									2290.99	0.00788
593.477	7838	593.484	7857	593.482	7306									2289.06	0.00819
593.488	7748	593.496	7554	593.493	7443									2287.13	0.00871
593.5	7739	593.508	8130	593.505	7304									2285.2	0.00896
593.512	7853	593.519	7814	593.517	7421									2283.27	0.00885
593.523	7669	593.531	8081	593.529	7601									2281.34	0.00889
593.535	7566	593.543	7825	593.54	7611									2279.42	0.00943
593.547	7755	593.554	7545	593.552	7484									2277.49	0.01007
593.559	7709	593.566	7720	593.564	7160									2275.56	0.0103
593.57	7753	593.578	7653	593.575	7337									2273.63	0.01009
593.582	7987	593.59	7928	593.587	7517									2271.7	0.00971
593.594	7638	593.601	7766	593.599	7402									2269.77	0.0094
593.605	7835	593.613	7698	593.61	7238									2267.85	0.00937
593.617	7593	593.625	7679	593.622	7272									2265.92	0.00976
593.629	7619	593.636	7635	593.634	7125									2263.99	0.01037
593.64	7773	593.648	8218	593.645	7537									2262.06	0.01086
593.652	7805	593.66	7841	593.657	7642									2260.13	0.01118
593.664	7594	593.671	7698	593.669	7331									2258.2	0.01145
593.675	7785	593.683	8106	593.68	7477									2256.27	0.01174
593.687	7696	593.695	7753	593.692	7337									2254.35	0.01224
593.699	7667	593.706	7803	593.704	7435									2252.42	0.01276
593.711	7711	593.718	7713	593.716	7224									2250.49	0.01297
593.722	7618	593.73	7844	593.727	7160									2248.56	0.01292
593.734	7583	593.742	7912	593.739	7478									2246.63	0.01272
593.746	7722	593.753	7698	593.751	7508									2244.7	0.01257
593.757	7593	593.765	7684	593.762	7076									2242.78	0.01276
593.769	7509	593.777	7758	593.774	7293									2240.85	0.01322
593.781	7464	593.788	7729	593.786	7310									2238.92	0.01358
593.792	7702	593.8	7631	593.797	7411									2236.99	0.01378
593.804	7716	593.812	7847	593.809	7345									2235.06	0.0141
593.816	7857	593.823	7744	593.821	7508									2233.13	0.01457
593.827	7587	593.835	7735	593.832	7212									2231.21	0.0151
593.839	7656	593.847	7790	593.844	7394									2229.28	0.01556
593.851	7624	593.858	7653	593.856	7140									2227.35	0.01575
593.863	7451	593.87	7508	593.868	7222									2225.42	0.01566
593.874	7856	593.882	7828	593.879	7481									2223.49	0.01549
593.886	7836	593.894	7963	593.891	7253									2221.56	0.0155
593.898	7613	593.905	7873	593.903	7271									2219.63	0.01551
593.909	7520	593.917	7793	593.914	7288									2217.71	0.01544
593.921	7328	593.929	7541	593.926	7244									2215.78	0.01569
593.933	7602	593.94	7737	593.938	7235									2213.85	0.01618
593.944	7729	593.952	7809	593.949	7461									2211.92	0.01635
593.956	7829	593.964	7589	593.961	7363									2209.99	0.01636
593.968	8015	593.975	7707	593.973	7723									2208.06	0.01675
593.979	7371	593.987	7841	593.984	7086									2206.14	0.01731
593.991	7654	593.999	7793	593.996	7625									2204.21	0.01744
594.003	7599	594.01	8021	594.008	7120									2202.28	0.0173
594.015	7626	594.022	7959	594.02	7378									2200.35	0.01746
594.026	7746	594.034	7779	594.031	7350									2198.42	0.01791
594.038	7957	594.046	8154	594.043	7637									2196.49	0.01828
594.05	7514	594.057	7877	594.055	7426									2194.56	0.0185
594.061	7415	594.069	7955	594.066	7235									2192.64	0.01872
594.073	7673	594.081	8412	594.078	7395									2190.71	0.01905
594.085	7895	594.092	8184	594.09	7362									2188.78	0.01947
594.096	8085	594.104	8107	594.101	7661									2186.85	0.01967
594.108	7988	594.116	8274	594.113	7712									2184.92	0.01948
594.12	7978	594.127	8235	594.125	7571									2182.99	0.01919
594.132	7965	594.139	8147	594.137	7829									2181.07	0.01919
594.143	7973	594.151	7925	594.148	7346									2179.14	0.01929
594.155	7804	594.163	7944	594.16	7503									2177.21	0.01928
594.167	8130	594.174	7988	594.172	7661									2175.28	0.01948
594.178	7601	594.186	7787	594.183	7615									2173.35	0.01991
594.19	7749	594.198	8034	594.195	7253									2171.42	0.02008
594.202	7720	594.209	7762	594.207	7283									2169.5	0.01994
594.213	7610	594.221	7686	594.218	7065									2167.57	0.01974
594.225	8177	594.233	7970	594.23	7724									2165.64	0.01977
594.237	8071	594.244	8007	594.242	7648									2163.71	0.0204
594.248	7933	594.256	8282	594.253	7490									2161.78	0.02131
594.26	8275	594.268	8315	594.265	7972									2159.85	0.02168
594.272	8034	594.279	7997	594.277	7388									2157.92	0.02129
594.284	7759	594.291	7885	594.289	7646									2156	0.02059
594.295	7767	594.303	7969	594.3	7570									2154.07	0.02004
594.307	7783	594.315	8029	594.312	7534									2152.14	0.02
594.319	7880	594.326	7854	594.324	7568									2150.21	0.02073
594.33	8329	594.338	7949	594.335	7578									2148.28	0.02178
594.342	7679	594.35	7949	594.347	7546									2146.35	0.02229
594.354	7873	594.361	7736	594.359	7303									2144.43	0.02219
594.365	7674	594.373	7645	594.37	7275									2142.5	0.02201
594.377	8040	594.385	7995	594.382	7420									2140.57	0.02193
594.389	8031	594.396	7970	594.394	7355									2138.64	0.02185
594.401	7827	594.408	8221	594.406	7755									2136.71	0.02163
594.412	7863	594.42	7781	594.417	7435									2134.78	0.02125
594.424	7578	594.432	7964	594.429	7562									2132.85	0.02106
594.436	7666	594.443	8039	594.441	7282									2130.93	0.02124
594.447	7718	594.455	7937	594.452	7350									2129	0.02126
594.459	7895	594.467	8082	594.464	7452									2127.07	0.02091
594.471	8004	594.478	7727	594.476	7290									2125.14	0.02078
594.482	7935	594.49	7870	594.487	7548									2123.21	0.02118
594.494	7489	594.502	7731	594.499	7185									2121.28	0.02173
594.506	7423	594.513	7737	594.511	7007									2119.36	0.0221
594.518	7993	594.525	7715	594.523	7385									2117.43	0.02244
594.529	7881	594.537	7753	594.534	7367									2115.5	0.02291
594.541	7842	594.549	7894	594.546	7330									2113.57	0.02336
594.553	7822	594.56	7931	594.558	7372									2111.64	0.02373
594.564	7697	594.572	7618	594.569	7307									2109.71	0.0239
594.576	7810	594.584	7763	594.581	7080									2107.79	0.02353
594.588	7643	594.595	7772	594.593	7464									2105.86	0.02273
594.599	7596	594.607	7612	594.604	7304									2103.93	0.02234
594.611	7603	594.619	7777	594.616	7585									2102	0.02275
594.623	7826	594.63	7937	594.628	7414									2100.07	0.02337
594.635	7670	594.642	7726	594.64	7393									2098.14	0.02357
594.646	7483	594.654	7462	594.651	7141									2096.21	0.02371
594.658	7659	594.666	7732	594.663	7329									2094.29	0.0237
594.67	7800	594.677	7704	594.675	7509									2092.36	0.02348
594.681	7801	594.689	7696	594.686	7507									2090.43	0.02318
594.693	7696	594.701	7832	594.698	7566									2088.5	0.02308
594.705	7832	594.712	7762	594.71	7286									2086.57	0.02331
594.716	7469	594.724	7745	594.721	7027									2084.64	0.02372
594.728	7743	594.736	7659	594.733	7192									2082.72	0.02407
594.74	7765	594.747	7387	594.745	7467									2080.79	0.02416
594.752	7946	594.759	7930	594.757	7533									2078.86	0.024
594.763	7806	594.771	7625	594.768	7242									2076.93	0.02377
594.775	7659	594.783	7747	594.78	7521									2075	0.02368
594.787	7700	594.794	7588	594.792	7261									2073.07	0.02387
594.798	7512	594.806	7603	594.803	7141									2071.14	0.02427
594.81	7767	594.818	7869	594.815	7330									2069.22	0.02456
594.822	7818	594.829	8153	594.827	7484									2067.29	0.02467
594.833	7686	594.841	7606	594.838	7350									2065.36	0.02482
594.845	7919	594.853	7832	594.85	7649									2063.43	0.02498
594.857	7506	594.864	7652	594.862	7180									2061.5	0.02505
594.869	7589	594.876	7609	594.874	7314									2059.57	0.02507
594.88	7541	594.888	7814	594.885	7316									2057.65	0.02494
594.892	7732	594.9	7833	594.897	7366									2055.72	0.0248
594.904	7938	594.911	7788	594.909	7605									2053.79	0.02492
594.915	7891	594.923	8021	594.92	7600									2051.86	0.02522
594.927	7513	594.935	7498	594.932	7293									2049.93	0.02565
594.939	7517	594.946	7675	594.944	7308									2048	0.0263
594.95	7709	594.958	7351	594.956	7387									2046.07	0.02693
594.962	7689	594.97	7901	594.967	7245									2044.15	0.02723
594.974	7914	594.982	8069	594.979	7591									2042.22	0.02723
594.986	8101	594.993	7740	594.991	7463									2040.29	0.02726
594.997	7667	595.005	7968	595.002	7285									2038.36	0.02767
595.009	7814	595.017	7786	595.014	7366									2036.43	0.02842
595.021	7674	595.028	7745	595.026	7440									2034.5	0.02915
595.032	7592	595.04	7782	595.037	7279									2032.58	0.02964
595.044	7806	595.052	8058	595.049	7678									2030.65	0.0299
595.056	7825	595.063	7964	595.061	7630									2028.72	0.03011
595.068	7764	595.075	8036	595.073	7459									2026.79	0.03055
595.079	7664	595.087	7815	595.084	7285									2024.86	0.03114
595.091	7440	595.099	7881	595.096	7303									2022.93	0.03141
595.103	7800	595.11	8157	595.108	7609									2021.01	0.0312
595.114	7874	595.122	8399	595.119	7533									2019.08	0.03108
595.126	7626	595.134	7768	595.131	7489									2017.15	0.03124
595.138	8147	595.145	8183	595.143	7629									2015.22	0.03137
595.149	7978	595.157	7877	595.155	7273									2013.29	0.03159
595.161	7755	595.169	7847	595.166	7558									2011.36	0.03199
595.173	7852	595.181	7874	595.178	7642									2009.43	0.03222
595.185	7668	595.192	7898	595.19	7638									2007.51	0.03211
595.196	7887	595.204	7787	595.201	7529									2005.58	0.03191
595.208	8098	595.216	8035	595.213	7215									2003.65	0.03189
595.22	7875	595.227	8142	595.225	7454									2001.72	0.03198
595.231	7714	595.239	7941	595.236	7177									1999.79	0.03201
595.243	7969	595.251	7933	595.248	7439									1997.86	0.03177
595.255	7974	595.262	7943	595.26	7591									1995.94	0.03149
595.267	8035	595.274	8060	595.272	7930									1994.01	0.03163
595.278	8296	595.286	8107	595.283	7828									1992.08	0.03176
595.29	8096	595.298	7891	595.295	7648									1990.15	0.03135
595.302	7786	595.309	7690	595.307	7425									1988.22	0.031
595.313	7575	595.321	7709	595.318	7348									1986.29	0.03114
595.325	7980	595.333	7743	595.33	7446									1984.36	0.03175
595.337	8410	595.344	8577	595.342	7932									1982.44	0.03252
595.348	8264	595.356	9586	595.354	8135									1980.51	0.033
595.36	9647	595.368	11537	595.365	8988									1978.58	0.03324
595.372	11411	595.38	10499	595.377	10362									1976.65	0.03333
595.384	11056	595.391	9061	595.389	9471									1974.72	0.03327
595.395	10177	595.403	8349	595.4	8911									1972.79	0.03318
595.407	8489	595.415	8253	595.412	7768									1970.87	0.03332
595.419	8070	595.426	8080	595.424	7702									1968.94	0.0336
595.43	8339	595.438	8026	595.435	7770									1967.01	0.03344
595.442	7490	595.45	7562	595.447	7741									1965.08	0.03281
595.454	7609	595.462	7751	595.459	7261									1963.15	0.03265
595.466	8011	595.473	7685	595.471	7759									1961.22	0.03324
595.477	7794	595.485	7677	595.482	7484									1959.3	0.03405
595.489	7841	595.497	7845	595.494	7565									1957.37	0.03457
595.501	8123	595.508	7933	595.506	7593									1955.44	0.03459
595.512	7694	595.52	7796	595.517	7356									1953.51	0.03428
595.524	7778	595.532	7829	595.529	7231									1951.58	0.03417
595.536	7550	595.543	7682	595.541	7429									1949.65	0.03459
595.548	7835	595.555	7833	595.553	7456									1947.72	0.03523
595.559	7802	595.567	7945	595.564	7629									1945.8	0.0356
595.571	7982	595.579	7744	595.576	7556									1943.87	0.03565
595.583	7952	595.59	7766	595.588	7524									1941.94	0.03527
595.594	7547	595.602	7821	595.599	7405									1940.01	0.03486
595.606	7763	595.614	7555	595.611	7356									1938.08	0.03504
595.618	7489	595.625	7670	595.623	7171									1936.15	0.03542
595.63	7707	595.637	7636	595.635	7546									1934.23	0.0359
595.641	7792	595.649	7655	595.646	7506									1932.3	0.03653
595.653	7584	595.661	7851	595.658	7471									1930.37	0.03713
595.665	7583	595.672	7708	595.67	7315									1928.44	0.03752
595.676	7484	595.684	7501	595.681	7332									1926.51	0.03775
595.688	7685	595.696	7693	595.693	7339									1924.58	0.03813
595.7	7907	595.707	7808	595.705	7425									1922.65	0.03849
595.711	7681	595.719	7737	595.717	7339									1920.73	0.03893
595.723	7936	595.731	8015	595.728	7592									1918.8	0.03965
595.735	7581	595.743	7507	595.74	7251									1916.87	0.03971
595.747	7817	595.754	7731	595.752	7454									1914.94	0.03964
595.758	7691	595.766	7523	595.763	7170									1913.01	0.04032
595.77	7651	595.778	7839	595.775	7381									1911.08	0.04106
595.782	7706	595.789	7713	595.787	7216									1909.16	0.04131
595.793	7785	595.801	7854	595.799	7622									1907.23	0.04128
595.805	7709	595.813	7771	595.81	7378									1905.3	0.04154
595.817	7588	595.825	7421	595.822	7131									1903.37	0.04209
595.829	7400	595.836	7503	595.834	7381									1901.44	0.04263
595.84	7691	595.848	7682	595.845	7406									1899.51	0.04321
595.852	7827	595.86	7990	595.857	7431									1897.59	0.04399
595.864	7800	595.871	7982	595.869	7506									1895.66	0.04463
595.875	7771	595.883	7820	595.88	7246									1893.73	0.04457
595.887	7686	595.895	7737	595.892	7404									1891.8	0.0442
595.899	7743	595.907	7793	595.904	7229									1889.87	0.04399
595.911	7441	595.918	7776	595.916	7380									1887.94	0.04387
595.922	7759	595.93	7754	595.927	7414									1886.01	0.04416
595.934	7630	595.942	7830	595.939	7340									1884.09	0.04443
595.946	7553	595.953	7913	595.951	7332									1882.16	0.04441
595.957	7427	595.965	7764	595.962	7342									1880.23	0.04467
595.969	7689	595.977	7462	595.974	7283									1878.3	0.04511
595.981	7686	595.989	7825	595.986	7548									1876.37	0.04538
595.993	7549	596	7770	595.998	7639									1874.44	0.04551
596.004	7857	596.012	7823	596.009	7568									1872.52	0.04576
596.016	7709	596.024	7949	596.021	7704									1870.59	0.04622
596.028	7553	596.035	7770	596.033	7212									1868.66	0.04626
596.039	7632	596.047	7682	596.044	7284									1866.73	0.04603
596.051	7420	596.059	7762	596.056	7293									1864.8	0.04648
596.063	7886	596.071	8015	596.068	7369									1862.87	0.04731
596.075	7777	596.082	8034	596.08	7374									1860.94	0.04785
596.086	7879	596.094	8135	596.091	7690									1859.02	0.04812
596.098	7782	596.106	8120	596.103	7305									1857.09	0.0482
596.11	7624	596.117	7685	596.115	7323									1855.16	0.04822
596.121	7797	596.129	7873	596.126	7365									1853.23	0.04843
596.133	7598	596.141	7892	596.138	7552									1851.3	0.04888
596.145	8141	596.153	7883	596.15	7564									1849.37	0.04937
596.157	8088	596.164	8060	596.162	7487									1847.45	0.04982
596.168	7965	596.176	8008	596.173	7528									1845.52	0.05027
596.18	7674	596.188	7853	596.185	7453									1843.59	0.05009
596.192	7928	596.199	7996	596.197	7488									1841.66	0.04973
596.203	7772	596.211	7912	596.209	7423									1839.73	0.05039
596.215	8051	596.223	8394	596.22	7431									1837.8	0.0512
596.227	8094	596.235	8243	596.232	7614									1835.87	0.05127
596.239	8002	596.246	8169	596.244	7770									1833.95	0.05116
596.25	8145	596.258	8151	596.255	7691									1832.02	0.05151
596.262	8092	596.27	8308	596.267	7482									1830.09	0.0517
596.274	8054	596.281	8485	596.279	7999									1828.16	0.05139
596.285	8054	596.293	8145	596.291	7805									1826.23	0.05169
596.297	7973	596.305	8047	596.302	7308									1824.3	0.05211
596.309	7875	596.317	8191	596.314	7716									1822.38	0.05208
596.321	7461	596.328	7972	596.326	7409									1820.45	0.05232
596.332	7703	596.34	7767	596.337	7295									1818.52	0.05259
596.344	8252	596.352	7964	596.349	7506									1816.59	0.05253
596.356	7837	596.363	8759	596.361	7654									1814.66	0.05255
596.368	8720	596.375	9232	596.373	8016									1812.73	0.05301
596.379	9618	596.387	9065	596.384	8603									1810.81	0.0534
596.391	8571	596.399	8568	596.396	8229									1808.88	0.05334
596.403	8237	596.41	7840	596.408	7609									1806.95	0.05329
596.414	7981	596.422	7655	596.419	7726									1805.02	0.05356
596.426	7680	596.434	7769	596.431	7481									1803.09	0.05401
596.438	7666	596.445	8046	596.443	7690									1801.16	0.05397
596.45	7932	596.457	8033	596.455	7581									1799.23	0.05305
596.461	7606	596.469	7688	596.466	7436									1797.31	0.05215
596.473	7739	596.481	7557	596.478	7239									1795.38	0.05211
596.485	7578	596.492	7865	596.49	7231									1793.45	0.05246
596.496	7710	596.504	7602	596.501	7239									1791.52	0.05205
596.508	7775	596.516	7793	596.513	7610									1789.59	0.05153
596.52	7736	596.527	7831	596.525	7534									1787.66	0.05226
596.532	7741	596.539	7639	596.537	7310									1785.74	0.05333
596.543	7545	596.551	7878	596.548	7241									1783.81	0.05361
596.555	7639	596.563	7507	596.56	7179									1781.88	0.05348
596.567	7652	596.574	7847	596.572	7055									1779.95	0.05327
596.578	7771	596.586	7893	596.583	7245									1778.02	0.05306
596.59	7799	596.598	7980	596.595	7303									1776.09	0.05327
596.602	7869	596.61	7864	596.607	7611									1774.16	0.05358
596.614	7672	596.621	7479	596.619	7026									1772.24	0.05298
596.625	7710	596.633	7565	596.63	7332									1770.31	0.05198
596.637	7707	596.645	7596	596.642	7225									1768.38	0.0522
596.649	7630	596.656	7817	596.654	7307									1766.45	0.05282
596.66	7823	596.668	7774	596.666	7441									1764.52	0.05329
596.672	7655	596.68	7920	596.677	7491									1762.59	0.05346
596.684	7612	596.692	7638	596.689	7382									1760.67	0.05262
596.696	7567	596.703	7498	596.701	7351									1758.74	0.05207
596.707	7726	596.715	7862	596.712	7381									1756.81	0.05214
596.719	7897	596.727	7591	596.724	7456									1754.88	0.05199
596.731	8038	596.738	7702	596.736	7698									1752.95	0.05228
596.743	7984	596.75	7920	596.748	7634									1751.02	0.0521
596.754	7763	596.762	7689	596.759	7120									1749.1	0.05058
596.766	7656	596.774	7925	596.771	7442									1747.17	0.04921
596.778	7670	596.785	7594	596.783	7329									1745.24	0.0485
596.789	7617	596.797	7658	596.794	7255									1743.31	0.04755
596.801	7822	596.809	7902	596.806	7457									1741.38	0.04555
596.813	7814	596.821	7801	596.818	7274									1739.45	0.04203
596.825	7788	596.832	7813	596.83	7269									1737.52	0.03821
596.836	7556	596.844	7690	596.841	7279									1735.6	0.03553
596.848	7380	596.856	7563	596.853	7041									1733.67	0.03145
596.86	7740	596.867	7880	596.865	7356									1731.74	0.0267
596.871	7967	596.879	7771	596.877	7545									1729.81	0.02519
596.883	7967	596.891	7687	596.888	7291									1727.88	0.02585
596.895	7983	596.903	8080	596.9	7466									1725.95	0.027
596.907	7663	596.914	7600	596.912	7365									1724.03	0.02796
596.918	7427	596.926	7624	596.923	7167									1722.1	0.02858
596.93	7734	596.938	7920	596.935	7379									1720.17	0.03028
596.942	7612	596.949	7512	596.947	7267									1718.24	0.0325
596.954	7710	596.961	8054	596.959	7411									1716.31	0.03292
596.965	7714	596.973	7976	596.97	7547									1714.38	0.03251
596.977	7580	596.985	7654	596.982	7124									1712.45	0.03275
596.989	7526	596.996	7866	596.994	7134									1710.53	0.03338
597	7618	597.008	8071	597.005	7405									1708.6	0.03398
597.012	7828	597.02	8237	597.017	7666									1706.67	0.03401
597.024	8158	597.032	8147	597.029	7532									1704.74	0.03299
597.036	8058	597.043	8107	597.041	7747									1702.81	0.03233
597.047	7937	597.055	7959	597.052	7658									1700.88	0.03186
597.059	7902	597.067	8171	597.064	7497									1698.96	0.02904
597.071	7603	597.078	7730	597.076	7319									1697.03	0.02675
597.083	7825	597.09	7875	597.088	7355									1695.1	0.0253
597.094	8279	597.102	8055	597.099	7936									1693.17	0.02354
597.106	7837	597.114	7896	597.111	7672									1691.24	0.02274
597.118	7904	597.125	7991	597.123	7448									1689.31	0.02173
597.129	7690	597.137	7829	597.134	7194									1687.39	0.02058
597.141	7700	597.149	8018	597.146	7282									1685.46	0.01983
597.153	7952	597.161	8400	597.158	7527									1683.53	0.01697
597.165	7968	597.172	8686	597.17	7378									1681.6	0.01386
597.176	7815	597.184	8199	597.181	7802									1679.67	0.01355
597.188	7894	597.196	8079	597.193	7733									1677.74	0.01402
597.2	7792	597.207	7953	597.205	7420									1675.81	0.01306
597.211	7854	597.219	8212	597.217	7385									1673.89	0.01035
597.223	8165	597.231	8378	597.228	7790									1671.96	0.00886
597.235	8060	597.243	8160	597.24	7483									1670.03	0.00968
597.247	7934	597.254	8059	597.252	7478									1668.1	0.01155
597.258	8149	597.266	8223	597.263	7611									1666.17	0.01642
597.27	8084	597.278	8183	597.275	7652									1664.24	0.02624
597.282	8085	597.289	7688	597.287	7494									1662.32	0.03849
597.294	7888	597.301	8166	597.299	7563									1660.39	0.04921
597.305	7897	597.313	7966	597.31	7263									1658.46	0.05731
597.317	8092	597.325	8140	597.322	7784									1656.53	0.06311
597.329	8077	597.336	7849	597.334	7493									1654.6	0.0647
597.34	8087	597.348	8000	597.346	7420									1652.67	0.05821
597.352	7711	597.36	7920	597.357	7426									1650.74	0.05102
597.364	8009	597.372	7675	597.369	7348									1648.82	0.05698
597.376	8278	597.383	7993	597.381	7802									1646.89	0.08122
597.387	8300	597.395	8006	597.392	8165									1644.96	0.12255
597.399	8116	597.407	8199	597.404	7579									1643.03	0.17891
597.411	7953	597.419	8136	597.416	7714									1641.1	0.24986
597.423	7703	597.43	7968	597.428	7293									1639.17	0.33101
597.434	7597	597.442	7690	597.439	7264									1637.25	0.41444
597.446	7701	597.454	7998	597.451	7478									1635.32	0.48704
597.458	7788	597.465	7967	597.463	7382									1633.39	0.53055
597.469	7965	597.477	7769	597.475	7615									1631.46	0.54211
597.481	8044	597.489	8055	597.486	7670									1629.53	0.5261
597.493	7757	597.501	7901	597.498	7736									1627.6	0.48801
597.505	7783	597.512	7976	597.51	7643									1625.68	0.44202
597.516	7883	597.524	7666	597.521	7642									1623.75	0.39999
597.528	7876	597.536	7786	597.533	7677									1621.82	0.3667
597.54	7848	597.548	7920	597.545	7423									1619.89	0.34315
597.552	7759	597.559	7998	597.557	7535									1617.96	0.32199
597.563	7786	597.571	7728	597.568	7276									1616.03	0.29637
597.575	7675	597.583	7628	597.58	7212									1614.1	0.27194
597.587	7733	597.594	7599	597.592	7534									1612.18	0.25319
597.599	7904	597.606	7712	597.604	7411									1610.25	0.23673
597.61	7799	597.618	7896	597.615	7465									1608.32	0.22116
597.622	7894	597.63	7801	597.627	7580									1606.39	0.20812
597.634	7673	597.641	7667	597.639	7284									1604.46	0.19825
597.645	7739	597.653	7715	597.65	7391									1602.53	0.19065
597.657	7668	597.665	7621	597.662	7211									1600.61	0.18424
597.669	7950	597.677	7725	597.674	7505									1598.68	0.17861
597.681	7650	597.688	7813	597.686	7452									1596.75	0.1737
597.692	7683	597.7	7678	597.697	7479									1594.82	0.16925
597.704	7757	597.712	7687	597.709	7635									1592.89	0.16517
597.716	7493	597.723	7550	597.721	7101									1590.96	0.16153
597.728	7394	597.735	7590	597.733	7218									1589.03	0.1581
597.739	7723	597.747	7862	597.744	7372									1587.11	0.15469
597.751	7697	597.759	7630	597.756	7508									1585.18	0.15186
597.763	7790	597.77	7840	597.768	7431									1583.25	0.15058
597.774	7778	597.782	7816	597.78	7550									1581.32	0.15162
597.786	7601	597.794	7956	597.791	7244									1579.39	0.15589
597.798	7562	597.806	7590	597.803	7504									1577.46	0.16394
597.81	7661	597.817	7984	597.815	7359									1575.54	0.17332
597.821	7820	597.829	7967	597.826	7431									1573.61	0.18181
597.833	7935	597.841	7952	597.838	7331									1571.68	0.19137
597.845	7715	597.853	7946	597.85	7387									1569.75	0.2019
597.857	7561	597.864	7778	597.862	7253									1567.82	0.21137
597.868	7493	597.876	7428	597.873	7263									1565.89	0.22055
597.88	7656	597.888	7509	597.885	7369									1563.96	0.2297
597.892	7806	597.899	7643	597.897	7297									1562.04	0.23972
597.904	7743	597.911	7892	597.909	7380									1560.11	0.25278
597.915	7629	597.923	7942	597.92	7266									1558.18	0.26585
597.927	7725	597.935	7468	597.932	7321									1556.25	0.27644
597.939	7736	597.946	7729	597.944	7282									1554.32	0.288
597.95	7656	597.958	7635	597.956	7217									1552.39	0.30094
597.962	7650	597.97	7864	597.967	7230									1550.47	0.31494
597.974	7862	597.982	7825	597.979	7648									1548.54	0.32908
597.986	7676	597.993	7771	597.991	7094									1546.61	0.34196
597.997	7613	598.005	7737	598.002	7228									1544.68	0.35236
598.009	7708	598.017	7613	598.014	7190									1542.75	0.35837
598.021	7788	598.029	7680	598.026	7051									1540.82	0.35797
598.033	8114	598.04	7724	598.038	7485									1538.9	0.35038
598.044	8185	598.052	8026	598.049	7546									1536.97	0.34118
598.056	7864	598.064	8027	598.061	7569									1535.04	0.33244
598.068	8173	598.075	8190	598.073	7553									1533.11	0.31988
598.08	7757	598.087	8353	598.085	7292									1531.18	0.30504
598.091	7857	598.099	8335	598.096	7557									1529.25	0.29277
598.103	8346	598.111	8252	598.108	7831									1527.32	0.2817
598.115	7947	598.122	7920	598.12	7646									1525.4	0.27038
598.126	7791	598.134	8172	598.132	7831									1523.47	0.26011
598.138	7970	598.146	8160	598.143	7583									1521.54	0.24958
598.15	7819	598.158	7873	598.155	7199									1519.61	0.23747
598.162	7837	598.169	7866	598.167	7440									1517.68	0.22448
598.173	8007	598.181	7899	598.178	7675									1515.75	0.20916
598.185	7851	598.193	8064	598.19	7494									1513.83	0.19296
598.197	7952	598.205	8244	598.202	7597									1511.9	0.17885
598.209	8256	598.216	8450	598.214	7988									1509.97	0.1684
598.22	7896	598.228	8396	598.225	7743									1508.04	0.16279
598.232	8242	598.24	8295	598.237	7974									1506.11	0.16007
598.244	8214	598.251	8172	598.249	7704									1504.18	0.15931
598.256	7721	598.263	8046	598.261	7537									1502.25	0.1617
598.267	8072	598.275	8258	598.272	7720									1500.33	0.16539
598.279	8050	598.287	8083	598.284	7615									1498.4	0.16807
598.291	7900	598.298	7935	598.296	8094									1496.47	0.16901
598.303	8007	598.31	7810	598.308	7813									1494.54	0.16886
598.314	7901	598.322	7671	598.319	7427									1492.61	0.16904
598.326	7990	598.334	8006	598.331	7417									1490.68	0.16885
598.338	8222	598.345	8067	598.343	7743									1488.76	0.16656
598.349	8148	598.357	8202	598.355	7340									1486.83	0.16347
598.361	8336	598.369	8236	598.366	7564									1484.9	0.16119
598.373	7876	598.381	7878	598.378	7519									1482.97	0.15963
598.385	7879	598.392	7994	598.39	7318									1481.04	0.15801
598.396	7697	598.404	7756	598.401	7651									1479.11	0.15748
598.408	8053	598.416	7943	598.413	7833									1477.19	0.16308
598.42	7769	598.428	7842	598.425	7732									1475.26	0.18435
598.432	8125	598.439	8133	598.437	7564									1473.33	0.2298
598.443	7758	598.451	7514	598.448	7335									1471.4	0.28812
598.455	7579	598.463	7899	598.46	7279									1469.47	0.33254
598.467	7711	598.475	7661	598.472	7290									1467.54	0.35404
598.479	7673	598.486	7723	598.484	7161									1465.61	0.35841
598.49	7876	598.498	7928	598.495	7519									1463.69	0.35137
598.502	7715	598.51	8027	598.507	7400									1461.76	0.33865
598.514	7614	598.521	7698	598.519	7649									1459.83	0.32334
598.526	7820	598.533	7885	598.531	7380									1457.9	0.30462
598.537	7981	598.545	7613	598.542	7409									1455.97	0.28558
598.549	7735	598.557	7801	598.554	7251									1454.04	0.27431
598.561	7803	598.568	7784	598.566	7591									1452.12	0.27123
598.572	7604	598.58	7560	598.578	7332									1450.19	0.27192
598.584	7828	598.592	7751	598.589	7253									1448.26	0.27428
598.596	7543	598.604	7603	598.601	7444									1446.33	0.27751
598.608	7225	598.615	7619	598.613	6990									1444.4	0.28064
598.619	7663	598.627	7606	598.625	7354									1442.47	0.28248
598.631	7730	598.639	7909	598.636	7678									1440.54	0.28258
598.643	7782	598.651	7739	598.648	7445									1438.62	0.28109
598.655	7979	598.662	8051	598.66	7622									1436.69	0.27688
598.666	7618	598.674	7599	598.671	7145									1434.76	0.27149
598.678	7594	598.686	7655	598.683	7201									1432.83	0.26966
598.69	7825	598.698	7972	598.695	7325									1430.9	0.27016
598.702	7519	598.709	7862	598.707	7300									1428.97	0.26819
598.713	7831	598.721	7823	598.718	7494									1427.05	0.26338
598.725	7831	598.733	7865	598.73	7260									1425.12	0.25841
598.737	7533	598.745	7725	598.742	7171									1423.19	0.25442
598.749	7551	598.756	7580	598.754	7157									1421.26	0.25229
598.76	7548	598.768	7673	598.765	7255									1419.33	0.25121
598.772	7576	598.78	7763	598.777	7446									1417.4	0.2487
598.784	7933	598.791	7881	598.789	7184									1415.48	0.24525
598.796	7649	598.803	7647	598.801	7502									1413.55	0.24223
598.807	7542	598.815	7537	598.812	7463									1411.62	0.24013
598.819	7528	598.827	7651	598.824	7311									1409.69	0.23928
598.831	7667	598.838	7703	598.836	7294									1407.76	0.23865
598.843	7694	598.85	7750	598.848	7253									1405.83	0.23653
598.854	7771	598.862	7830	598.859	7532									1403.9	0.23301
598.866	7653	598.874	7811	598.871	7316									1401.98	0.23114
598.878	7639	598.885	7874	598.883	7324									1400.05	0.23342
598.889	7392	598.897	7548	598.895	7085									1398.12	0.2389
598.901	7588	598.909	7403	598.906	7074									1396.19	0.24497
598.913	7704	598.921	7615	598.918	7301									1394.26	0.24839
598.925	7902	598.932	8015	598.93	7440									1392.33	0.24799
598.936	7887	598.944	7816	598.942	7253									1390.41	0.24599
598.948	7904	598.956	8033	598.953	7477									1388.48	0.24374
598.96	7518	598.968	7819	598.965	7075									1386.55	0.24096
598.972	7590	598.979	7770	598.977	7397									1384.62	0.23859
598.983	7585	598.991	7611	598.989	7294									1382.69	0.23785
598.995	7980	599.003	7784	599	7238									1380.76	0.23826
599.007	7872	599.015	7964	599.012	7552									1378.83	0.23858
599.019	7958	599.026	8059	599.024	7303									1376.91	0.23808
599.03	7504	599.038	7614	599.035	7226									1374.98	0.237
599.042	7427	599.05	7558	599.047	7361									1373.05	0.23593
599.054	7602	599.062	7676	599.059	7273									1371.12	0.23535
599.066	7793	599.073	7894	599.071	7309									1369.19	0.23454
599.077	7947	599.085	7894	599.082	7645									1367.26	0.23241
599.089	7839	599.097	8075	599.094	7673									1365.34	0.22973
599.101	7941	599.109	8076	599.106	7194									1363.41	0.22702
599.113	8123	599.12	8255	599.118	7964									1361.48	0.22383
599.124	7893	599.132	8069	599.129	7704									1359.55	0.22107
599.136	7644	599.144	7866	599.141	7533									1357.62	0.21981
599.148	7946	599.156	8206	599.153	7700									1355.69	0.21975
599.16	7930	599.167	8079	599.165	7592									1353.76	0.22026
599.171	7816	599.179	7873	599.176	7451									1351.84	0.22119
599.183	7678	599.191	7927	599.188	7453									1349.91	0.22249
599.195	7757	599.203	7875	599.2	7114									1347.98	0.2238
599.207	8143	599.214	7867	599.212	7727									1346.05	0.2249
599.218	8224	599.226	8313	599.223	7520									1344.12	0.2257
599.23	8199	599.238	8977	599.235	7643									1342.19	0.22619
599.242	8347	599.25	8401	599.247	7987									1340.27	0.22652
599.254	8078	599.261	7872	599.259	7692									1338.34	0.22693
599.265	7719	599.273	7719	599.27	7477									1336.41	0.22771
599.277	7972	599.285	7832	599.282	7530									1334.48	0.22846
599.289	7992	599.296	8112	599.294	7613									1332.55	0.22864
599.301	7956	599.308	8048	599.306	7869									1330.62	0.22846
599.312	8388	599.32	8008	599.317	7540									1328.7	0.22845
599.324	7890	599.332	7799	599.329	7415									1326.77	0.2289
599.336	7579	599.343	7628	599.341	7605									1324.84	0.22971
599.348	7621	599.355	7849	599.353	7670									1322.91	0.23056
599.359	7665	599.367	7987	599.364	7698									1320.98	0.23106
599.371	8016	599.379	8450	599.376	7869									1319.05	0.23113
599.383	7936	599.39	8241	599.388	8192									1317.12	0.23125
599.395	7622	599.402	8132	599.4	7632									1315.2	0.23197
599.406	7980	599.414	8033	599.411	7512									1313.27	0.23298
599.418	7735	599.426	8012	599.423	7610									1311.34	0.23365
599.43	7825	599.437	7838	599.435	7228									1309.41	0.23392
599.442	7883	599.449	8128	599.447	7585									1307.48	0.23393
599.453	8125	599.461	7666	599.458	7767									1305.55	0.23379
599.465	7925	599.473	8010	599.47	7440									1303.63	0.23363
599.477	7486	599.484	7676	599.482	7312									1301.7	0.23287
599.489	7677	599.496	7620	599.494	7077									1299.77	0.23074
599.5	7906	599.508	7852	599.505	7409									1297.84	0.2278
599.512	7974	599.52	8064	599.517	7615									1295.91	0.22498
599.524	8040	599.531	8108	599.529	7850									1293.98	0.22224
599.536	8314	599.543	8119	599.541	8294									1292.05	0.21966
599.547	8126	599.555	7800	599.552	7773									1290.13	0.21839
599.559	7914	599.567	7773	599.564	7656									1288.2	0.21932
599.571	7910	599.578	7826	599.576	7464									1286.27	0.2216
599.583	7582	599.59	7485	599.588	7445									1284.34	0.22343
599.594	7740	599.602	7812	599.599	7462									1282.41	0.22436
599.606	7854	599.614	8045	599.611	7371									1280.48	0.22639
599.618	7637	599.625	7762	599.623	7145									1278.56	0.23158
599.63	7509	599.637	7742	599.635	7179									1276.63	0.23976
599.641	7546	599.649	7564	599.646	7087									1274.7	0.24845
599.653	7621	599.661	7601	599.658	7579									1272.77	0.25349
599.665	7945	599.672	8008	599.67	7508									1270.84	0.25215
599.677	7764	599.684	8033	599.682	7467									1268.91	0.24648
599.688	7697	599.696	7614	599.693	7421									1266.99	0.23956
599.7	7802	599.708	7589	599.705	7443									1265.06	0.23127
599.712	7549	599.719	7652	599.717	7517									1263.13	0.22102
599.724	7705	599.731	7594	599.729	7302									1261.2	0.21051
599.735	7811	599.743	7844	599.74	7578									1259.27	0.20203
599.747	7856	599.755	7747	599.752	7489									1257.34	0.19684
599.759	7671	599.766	7707	599.764	7315									1255.41	0.19494
599.771	7599	599.778	7698	599.776	7114									1253.49	0.19561
599.782	7359	599.79	7445	599.787	7254									1251.56	0.19829
599.794	7519	599.802	7709	599.799	7494									1249.63	0.20284
599.806	7676	599.813	7804	599.811	7464									1247.7	0.20914
599.818	7829	599.825	7857	599.823	7379									1245.77	0.21588
599.829	7773	599.837	7836	599.834	7517									1243.84	0.22003
599.841	7553	599.849	7699	599.846	7276									1241.92	0.21906
599.853	7663	599.86	7719	599.858	7196									1239.99	0.21352
599.865	7548	599.872	7582	599.87	7228									1238.06	0.20586
599.876	7443	599.884	7717	599.881	7487									1236.13	0.19781
599.888	7792	599.896	7976	599.893	7283									1234.2	0.19083
599.9	7542	599.907	7767	599.905	7352									1232.27	0.18716
599.912	7703	599.919	7366	599.917	7204									1230.34	0.18673
599.923	7468	599.931	7684	599.928	7123									1228.42	0.1855
599.935	7709	599.943	7634	599.94	7302									1226.49	0.18023
599.947	7929	599.954	7658	599.952	7241									1224.56	0.17186
599.959	7892	599.966	7771	599.964	7490									1222.63	0.16347
599.97	7900	599.978	7921	599.975	7360									1220.7	0.15774
599.982	7773	599.99	7737	599.987	7242									1218.77	0.15603
599.994	7461	600.001	7531	599.999	7207									1216.85	0.15757
600.006	7607	600.013	7589	600.011	7257									1214.92	0.15983
600.017	7641	600.025	7506	600.022	7335									1212.99	0.16142
600.029	7912	600.037	7863	600.034	7443									1211.06	0.16319
600.041	7611	600.049	7623	600.046	7553									1209.13	0.16474
600.053	7761	600.06	7806	600.058	7434									1207.2	0.16294
600.064	7460	600.072	7752	600.069	7225									1205.28	0.15587
600.076	7475	600.084	7666	600.081	7309									1203.35	0.14538
600.088	7651	600.096	7466	600.093	7301									1201.42	0.13509
600.1	7801	600.107	7900	600.105	7543									1199.49	0.12742
600.111	7731	600.119	7926	600.116	7299									1197.56	0.12349
600.123	7721	600.131	7950	600.128	7653									1195.63	0.1232
600.135	7802	600.143	8043	600.14	7569									1193.7	0.12682
600.147	7644	600.154	7818	600.152	7324									1191.78	0.13478
600.158	7757	600.166	7834	600.163	7536									1189.85	0.1431
600.17	7853	600.178	7559	600.175	7497									1187.92	0.14253
600.182	7795	600.19	8025	600.187	7413									1185.99	0.12911
600.194	8027	600.201	7991	600.199	7551									1184.06	0.10995
600.205	7975	600.213	8198	600.21	7324									1182.13	0.09364
600.217	8085	600.225	8193	600.222	7322									1180.21	0.08333
600.229	7791	600.237	7952	600.234	7407									1178.28	0.07856
600.241	8143	600.248	7983	600.246	7589									1176.35	0.07758
600.252	8195	600.26	8069	600.257	7544									1174.42	0.07788
600.264	8161	600.272	8286	600.269	8068									1172.49	0.07731
600.276	7965	600.284	7928	600.281	7586									1170.56	0.07543
600.288	7949	600.295	7857	600.293	7264									1168.63	0.07353
600.299	7694	600.307	7898	600.305	7615									1166.71	0.07323
600.311	7982	600.319	7862	600.316	7380									1164.78	0.07551
600.323	8080	600.331	7824	600.328	7507									1162.85	0.08124
600.335	7990	600.342	7903	600.34	7456									1160.92	0.09044
600.346	7953	600.354	8112	600.352	7744									1158.99	0.09936
600.358	7687	600.366	7851	600.363	7316									1157.06	0.10146
600.37	7516	600.378	7630	600.375	7299									1155.14	0.09447
600.382	7964	600.389	7857	600.387	7504									1153.21	0.08295
600.393	7852	600.401	8199	600.399	7666									1151.28	0.072
600.405	7728	600.413	8062	600.41	7592									1149.35	0.0632
600.417	8048	600.425	7921	600.422	7807									1147.42	0.05664
600.429	8010	600.436	7605	600.434	7563									1145.49	0.05239
600.441	7891	600.448	7679	600.446	7567									1143.57	0.04951
600.452	7677	600.46	7702	600.457	7598									1141.64	0.04648
600.464	7591	600.472	7803	600.469	7392									1139.71	0.04275
600.476	7886	600.483	7755	600.481	7554									1137.78	0.0387
600.488	7980	600.495	7943	600.493	7495									1135.85	0.03489
600.499	8051	600.507	7708	600.504	7193									1133.92	0.03209
600.511	7674	600.519	7811	600.516	7289									1131.99	0.03067
600.523	7720	600.531	7688	600.528	7603									1130.07	0.03
600.535	7738	600.542	7770	600.54	7336									1128.14	0.02926
600.546	7923	600.554	7923	600.551	7767									1126.21	0.02846
600.558	7763	600.566	7977	600.563	7534									1124.28	0.02851
600.57	7718	600.578	7867	600.575	7429									1122.35	0.02982
600.582	7579	600.589	7682	600.587	7263									1120.42	0.0312
600.593	7738	600.601	7655	600.598	7139									1118.5	0.0314
600.605	7669	600.613	7735	600.61	7138									1116.57	0.03014
600.617	7842	600.625	7799	600.622	7462									1114.64	0.02709
600.629	7793	600.636	7848	600.634	7594									1112.71	0.02209
600.64	7845	600.648	7814	600.645	7358									1110.78	0.01596
600.652	7573	600.66	7485	600.657	7238									1108.85	0.00995
600.664	7715	600.672	7605	600.669	7130									1106.92	0.00505
600.676	7841	600.683	7562	600.681	7393									1105	0.00166
600.687	7922	600.695	7803	600.693	7294									1103.07	0
600.699	7617	600.707	7537	600.704	7546									1101.14	0.000296742
600.711	7800	600.719	7943	600.716	7405									1099.21	0.00327
600.723	7528	600.73	7569	600.728	7274									1097.28	0.00813
600.734	7670	600.742	7631	600.74	7383									1095.35	0.0131
600.746	7631	600.754	7793	600.751	7234									1093.43	0.01705
600.758	7714	600.766	7616	600.763	7466									1091.5	0.01915
600.77	7753	600.777	7832	600.775	7358									1089.57	0.01793
600.782	7869	600.789	7837	600.787	7426									1087.64	0.01331
600.793	7443	600.801	7539	600.798	7203									1085.71	0.00767
600.805	7491	600.813	7649	600.81	7262									1083.78	0.00331
600.817	7636	600.825	7747	600.822	7428									1081.85	0.000818238
600.829	7570	600.836	7828	600.834	7245									1079.93	0
600.84	7895	600.848	7899	600.845	7345									1078	0.000720702
600.852	7666	600.86	8187	600.857	7425									1076.07	0.00236
600.864	7739	600.872	7755	600.869	7376									1074.14	0.0033
600.876	7782	600.883	7637	600.881	7269									1072.21	0.00253
600.887	7653	600.895	7853	600.892	7066									1070.28	0.000745282
600.899	7636	600.907	7670	600.904	7275									1068.36	-0.000715293
600.911	7834	600.919	7981	600.916	7535									1066.43	-0.000916645
600.923	7721	600.93	7775	600.928	7204									1064.5	-0.000328228
600.934	7550	600.942	7650	600.94	7365									1062.57	-0.000430733
600.946	7626	600.954	7808	600.951	7192									1060.64	0.000115857
600.958	7254	600.966	7417	600.963	7048									1058.71	0.00151
600.97	7592	600.977	7705	600.975	7382									1056.79	0.00293
600.981	7770	600.989	7762	600.987	7476									1054.86	0.00313
600.993	7810	601.001	7752	600.998	7368									1052.93	0.00213
601.005	7859	601.013	7863	601.01	7529									1051	0.000761554
601.017	7766	601.024	7456	601.022	7408									1049.07	-0.000580162
601.029	7661	601.036	7940	601.034	7431									1047.14	-0.00138
601.04	7690	601.048	7898	601.045	7506									1045.21	-0.000554793
601.052	7573	601.06	7891	601.057	7329									1043.29	0.00214
601.064	7778	601.072	7679	601.069	7438									1041.36	0.00424
601.076	7808	601.083	7919	601.081	7452									1039.43	0.00389
601.087	7532	601.095	7642	601.092	7198									1037.5	0.00204
601.099	7670	601.107	7505	601.104	7329									1035.57	0.000417493
601.111	7759	601.119	8036	601.116	7487									1033.64	-9.1888e-05
601.123	7838	601.13	8049	601.128	7599									1031.72	0.000572324
601.134	8066	601.142	8233	601.14	7598									1029.79	0.00205
601.146	8005	601.154	8067	601.151	7414									1027.86	0.00398
601.158	7822	601.166	7961	601.163	7569									1025.93	0.00562
601.17	7741	601.177	7783	601.175	7595									1024	0.00589
601.181	7932	601.189	7816	601.187	7294									1022.07	0.00495
601.193	7711	601.201	8005	601.198	7378									1020.14	0.0035
601.205	7879	601.213	8144	601.21	7639									1018.22	0.00166
601.217	7816	601.224	8015	601.222	7465									1016.29	0.000227779
601.229	7935	601.236	8148	601.234	7773									1014.36	0
601.24	7522	601.248	8114	601.245	7517									1012.43	0.000332259
601.252	7745	601.26	8129	601.257	7476									1010.5	0.00103
601.264	8174	601.272	7945	601.269	7577									1008.57	0.00214
601.276	8289	601.283	7992	601.281	7626									1006.65	0.0036
601.287	7845	601.295	7758	601.292	7437									1004.72	0.00499
601.299	8208	601.307	8104	601.304	7706									1002.79	0.00602
601.311	7665	601.319	7824	601.316	7520									1000.86	0.00686
601.323	8114	601.33	7879	601.328	7491									998.932	0.00758
601.334	7907	601.342	7930	601.34	7720									997.004	0.00824
601.346	7675	601.354	7736	601.351	7509									995.075	0.00892
601.358	7686	601.366	7987	601.363	7589									993.147	0.00946
601.37	7958	601.377	8289	601.375	7677									991.218	0.00996
601.382	7926	601.389	7870	601.387	7384									989.29	0.01066
601.393	7828	601.401	7754	601.398	7388									987.361	0.01151
601.405	7744	601.413	7578	601.41	7535									985.433	0.01228
601.417	7871	601.425	7830	601.422	7417									983.504	0.01275
601.429	8117	601.436	8114	601.434	7594									981.576	0.01321
601.44	7955	601.448	8222	601.445	7555									979.648	0.01413
601.452	8055	601.46	8062	601.457	7407									977.719	0.01519
601.464	7910	601.472	7717	601.469	7445									975.791	0.01581
601.476	7602	601.483	7518	601.481	7361									973.862	0.01581
601.487	7830	601.495	7833	601.492	7371									971.934	0.01539
601.499	8257	601.507	7936	601.504	7422									970.005	0.01497
601.511	8077	601.519	7731	601.516	7307									968.077	0.01497
601.523	7739	601.53	7818	601.528	7414									966.149	0.01544
601.534	7716	601.542	7823	601.54	7462									964.22	0.01581
601.546	7714	601.554	7506	601.551	7259									962.292	0.01572
601.558	7958	601.566	7864	601.563	7319									960.363	0.0156
601.57	7655	601.578	8102	601.575	7366									958.435	0.01577
601.582	7568	601.589	7782	601.587	7458									956.506	0.0163
601.593	8050	601.601	7912	601.598	7510									954.578	0.0173
601.605	7560	601.613	7825	601.61	7189									952.649	0.01857
601.617	7570	601.625	7695	601.622	7292									950.721	0.01973
601.629	7710	601.636	7724	601.634	7448									948.793	0.02063
601.64	7814	601.648	7814	601.645	7233									946.864	0.0214
601.652	7817	601.66	7945	601.657	7734									944.936	0.02206
601.664	7776	601.672	7803	601.669	7559									943.007	0.02268
601.676	7560	601.683	7537	601.681	7408									941.079	0.02396
601.687	7539	601.695	7777	601.693	7229									939.15	0.02644
601.699	7632	601.707	7649	601.704	7550									937.222	0.02973
601.711	7558	601.719	7734	601.716	7371									935.293	0.03324
601.723	7624	601.731	7968	601.728	7549									933.365	0.03657
601.735	7861	601.742	7908	601.74	7322									931.437	0.0391
601.746	7671	601.754	7766	601.751	7319									929.508	0.04027
601.758	7655	601.766	7626	601.763	7381									927.58	0.04043
601.77	7656	601.778	7586	601.775	7198									925.651	0.04057
601.782	7668	601.789	7574	601.787	7365									923.723	0.04117
601.793	7955	601.801	7890	601.799	7598									921.794	0.04215
601.805	7697	601.813	7776	601.81	7300									919.866	0.04329
601.817	7633	601.825	7861	601.822	7431									917.938	0.04447
601.829	7559	601.836	7595	601.834	7270									916.009	0.04569
601.841	7606	601.848	7336	601.846	7409									914.081	0.04699
601.852	7814	601.86	7710	601.857	7407									912.152	0.04887
601.864	7715	601.872	7902	601.869	7648									910.224	0.05166
601.876	7780	601.884	7652	601.881	7343									908.295	0.05521
601.888	7934	601.895	8021	601.893	7566									906.367	0.05885
601.899	7451	601.907	7598	601.904	7239									904.438	0.0618
601.911	7604	601.919	7549	601.916	7078									902.51	0.06381
601.923	7483	601.931	7895	601.928	7466									900.582	0.06488
601.935	7548	601.942	7640	601.94	7306									898.653	0.06513
601.946	7703	601.954	7686	601.952	7440									896.725	0.06473
601.958	7775	601.966	7827	601.963	7396									894.796	0.06452
601.97	7476	601.978	7571	601.975	7152									892.868	0.06576
601.982	7552	601.989	7368	601.987	7098									890.939	0.068
601.994	7752	602.001	7858	601.999	7288									889.011	0.06932
602.005	7503	602.013	7686	602.01	7385									887.082	0.06894
602.017	7694	602.025	7853	602.022	7449									885.154	0.06746
602.029	7970	602.037	7826	602.034	7423									883.226	0.06595
602.041	7761	602.048	7814	602.046	7269									881.297	0.06478
602.052	7762	602.06	7716	602.058	7296									879.369	0.06343
602.064	7591	602.072	7727	602.069	7190									877.44	0.06202
602.076	7684	602.084	7507	602.081	7361									875.512	0.06112
602.088	7763	602.095	8093	602.093	7639									873.583	0.06058
602.1	7834	602.107	7866	602.105	7435									871.655	0.06022
602.111	7707	602.119	8094	602.116	7646									869.727	0.06001
602.123	7844	602.131	7824	602.128	7258									867.798	0.06028
602.135	7512	602.143	7707	602.14	7325									865.87	0.06136
602.147	7681	602.154	7973	602.152	7524									863.941	0.06263
602.158	8117	602.166	8078	602.163	7774									862.013	0.06369
602.17	7905	602.178	8124	602.175	7732									860.084	0.06504
602.182	8018	602.19	8274	602.187	7624									858.156	0.06699
602.194	7669	602.201	8094	602.199	7546									856.227	0.06939
602.205	7731	602.213	8276	602.211	7398									854.299	0.07163
602.217	7817	602.225	8132	602.222	7250									852.371	0.07267
602.229	7983	602.237	8141	602.234	7368									850.442	0.07222
602.241	7846	602.249	8015	602.246	7735									848.514	0.07095
602.253	8352	602.26	8189	602.258	7661									846.585	0.06924
602.264	8064	602.272	7834	602.269	7250									844.657	0.06688
602.276	7722	602.284	7838	602.281	7329									842.728	0.06386
602.288	7839	602.296	7769	602.293	7367									840.8	0.06053
602.3	7772	602.307	7911	602.305	7458									838.871	0.05726
602.311	7902	602.319	7920	602.317	7544									836.943	0.05448
602.323	8076	602.331	7710	602.328	7531									835.015	0.05235
602.335	7600	602.343	7814	602.34	7381									833.086	0.05039
602.347	7499	602.355	7728	602.352	7256									831.158	0.04788
602.359	7772	602.366	7783	602.364	7407									829.229	0.04427
602.37	7822	602.378	7723	602.375	7554									827.301	0.03947
602.382	8108	602.39	8087	602.387	7513									825.372	0.03442
602.394	8107	602.402	8084	602.399	7265									823.444	0.03083
602.406	7910	602.413	8002	602.411	7320									821.516	0.0291
602.417	7554	602.425	7693	602.423	7338									819.587	0.02788
602.429	7420	602.437	7576	602.434	7481									817.659	0.0266
602.441	7896	602.449	7905	602.446	7518									815.73	0.02564
602.453	7806	602.461	7963	602.458	7393									813.802	0.02479
602.465	7920	602.472	7929	602.47	7278									811.873	0.02359
602.476	7817	602.484	7823	602.481	7301									809.945	0.02181
602.488	7772	602.496	7922	602.493	7299									808.016	0.01938
602.5	7654	602.508	7753	602.505	7393									806.088	0.0165
602.512	7759	602.519	7632	602.517	7332									804.16	0.01366
602.523	7698	602.531	7655	602.529	7288									802.231	0.01145
602.535	7864	602.543	7726	602.54	7498									800.303	0.00997
602.547	7913	602.555	7854	602.552	7545									798.374	0.00882
602.559	7642	602.567	7598	602.564	7352									796.446	0.00773
602.571	7603	602.578	7576	602.576	7300									794.517	0.00696
602.582	7564	602.59	7772	602.587	7156									792.589	0.00656
602.594	7457	602.602	7817	602.599	7369									790.66	0.00621
602.606	7695	602.614	7838	602.611	7443									788.732	0.00593
602.618	7901	602.625	7928	602.623	7501									786.804	0.0062
602.629	7615	602.637	7830	602.635	7358									784.875	0.00741
602.641	7605	602.649	7662	602.646	7357									782.947	0.0088
602.653	7621	602.661	7670	602.658	7329									781.018	0.00929
602.665	7464	602.673	7749	602.67	7265									779.09	0.00897
602.677	7715	602.684	7855	602.682	7378									777.161	0.00849
602.688	7663	602.696	7672	602.693	7255									775.233	0.0077
602.7	7741	602.708	7918	602.705	7445									773.305	0.00614
602.712	7485	602.72	7737	602.717	7269									771.376	0.00414
602.724	7458	602.731	7635	602.729	7204									769.448	0.00246
602.735	7643	602.743	7736	602.741	7292									767.519	0.00124
602.747	7810	602.755	7848	602.752	7267									765.591	0.000358827
602.759	7957	602.767	7759	602.764	7342									763.662	0
602.771	7780	602.779	7809	602.776	7741									761.734	0.000314869
602.783	7632	602.79	7508	602.788	7202									759.805	0.00154
602.794	7820	602.802	7660	602.799	7278									757.877	0.00276
602.806	7848	602.814	7627	602.811	7175									755.949	0.00346
602.818	7610	602.826	7722	602.823	7357									754.02	0.00343
602.83	7721	602.837	7912	602.835	7271									752.092	0.00254
602.842	7606	602.849	7807	602.847	7589									750.163	0.00157
602.853	7819	602.861	7540	602.858	7380									748.235	0.00171
602.865	7619	602.873	7572	602.87	6999									746.306	0.00285
602.877	7824	602.885	7807	602.882	7391									744.378	0.00348
602.889	7779	602.896	7631	602.894	7349									742.449	0.00258
602.9	7785	602.908	7805	602.906	7700									740.521	0.001
602.912	7958	602.92	8034	602.917	7431									738.593	-7.51913e-05
602.924	7797	602.932	7826	602.929	7256									736.664	-0.000616916
602.936	7798	602.943	7623	602.941	7310									734.736	-0.000991955
602.948	7227	602.955	7793	602.953	7379									732.807	-0.00023593
602.959	7469	602.967	7806	602.964	7237									730.879	0.00393
602.971	7737	602.979	7944	602.976	7497									728.95	0.01129
602.983	7712	602.991	7639	602.988	7364									727.022	0.0183
602.995	7574	603.002	7773	603	7383									725.094	0.02525
603.006	7555	603.014	7707	603.012	7236									723.165	0.04095
603.018	7496	603.026	7388	603.023	7045									721.237	0.07332
603.03	7708	603.038	7629	603.035	7346									719.308	0.10945
603.042	7757	603.05	8095	603.047	7470									717.38	0.11939
603.054	7740	603.061	7709	603.059	7349									715.451	0.09995
603.065	8010	603.073	7928	603.07	7639									713.523	0.07593
603.077	7699	603.085	7645	603.082	7265									711.594	0.06241
603.089	7795	603.097	7924	603.094	7291									709.666	0.05889
603.101	8009	603.108	7818	603.106	7327									707.738	0.05871
603.113	7705	603.12	7937	603.118	7428									705.809	0.05545
603.124	7693	603.132	7965	603.129	7545									703.881	0.04846
603.136	7977	603.144	8272	603.141	7584									701.952	0.04153
603.148	7450	603.156	8039	603.153	7266									700.024	0.03659
603.16	7990	603.167	8126	603.165	7658									698.095	0.03299
603.171	7714	603.179	8477	603.177	7736									696.167	0.03028
603.183	8077	603.191	8306	603.188	7562									694.238	0.02815
603.195	8322	603.203	8325	603.2	7575									692.31	0.02604
603.207	7948	603.215	8316	603.212	7705									690.382	0.02469
603.219	7825	603.226	8547	603.224	7583									688.453	0.02413
603.23	7862	603.238	7842	603.235	7229									686.525	0.02229
603.242	7745	603.25	8180	603.247	7590									684.596	0.01915
603.254	8096	603.262	8029	603.259	7507									682.668	0.01733
603.266	8413	603.273	8382	603.271	7885									680.739	0.01753
603.277	8555	603.285	8380	603.283	7865									678.811	0.01795
603.289	8145	603.297	7881	603.294	7704									676.883	0.01726
603.301	7962	603.309	7756	603.306	7622									674.954	0.01551
603.313	7626	603.321	7594	603.318	7424									673.026	0.01392
603.325	7759	603.332	7847	603.33	7312									671.097	0.01405
603.336	7936	603.344	7810	603.342	7585									669.169	0.0151
603.348	7822	603.356	7796	603.353	7313									667.24	0.01327
603.36	7885	603.368	8137	603.365	7339									665.312	0.00928
603.372	7817	603.38	7792	603.377	7313									663.383	0.00599
603.384	7611	603.391	7821	603.389	7589									661.455	0.00406
603.395	7939	603.403	8022	603.4	7361									659.527	0.00419
603.407	7956	603.415	7658	603.412	7373									657.598	0.00517
603.419	7631	603.427	8044	603.424	7635									655.67	0.00497
603.431	7847	603.438	7898	603.436	7348									653.741	0.00363
603.442	7762	603.45	7651	603.448	7216									651.813	0.00199
603.454	7790	603.462	7556	603.459	7226									649.884	0
603.466	7532	603.474	7844	603.471	7402
603.478	7796	603.486	7590	603.483	7454
[truncated: 15,518 more rows]

## Sheet: Fig. 5
Figure 5b
	Absorbance blank spot (dimethyl sulfoxide)					Absorbance methylene blue in DMSO						Absorbance rhodamine 6G in DMSO
Wavelength [nm]	spot 1	spot 2	spot 3	mean		spot 1	spot 2	spot 3	spot 4	spot 5		spot 1	spot 2	spot 3	spot 4
300	0.212	0.211	0.21	0.211		0.345	0.347	0.343	0.336	0.343		0.29	0.287	0.289	0.287
305	0.18	0.178	0.177	0.178333		0.276	0.276	0.274	0.27	0.275		0.245	0.244	0.247	0.244
310	0.152	0.15	0.149	0.150333		0.217	0.218	0.217	0.214	0.217		0.205	0.202	0.207	0.204
315	0.131	0.13	0.129	0.13		0.184	0.184	0.183	0.179	0.182		0.172	0.171	0.175	0.171
320	0.114	0.113	0.112	0.113		0.163	0.162	0.162	0.159	0.161		0.147	0.147	0.151	0.147
325	0.105	0.103	0.103	0.103667		0.153	0.152	0.152	0.149	0.151		0.136	0.136	0.139	0.136
330	0.098	0.096	0.095	0.0963333		0.145	0.144	0.144	0.141	0.143		0.13	0.129	0.132	0.129
335	0.09	0.088	0.088	0.0886667		0.134	0.132	0.132	0.13	0.132		0.124	0.123	0.126	0.124
340	0.082	0.081	0.08	0.081		0.118	0.116	0.117	0.115	0.116		0.12	0.119	0.12	0.119
345	0.075	0.074	0.074	0.0743333		0.104	0.102	0.103	0.101	0.102		0.119	0.118	0.118	0.118
350	0.071	0.07	0.069	0.07		0.093	0.091	0.092	0.091	0.091		0.12	0.119	0.118	0.119
355	0.067	0.065	0.065	0.0656667		0.084	0.082	0.083	0.082	0.083		0.114	0.112	0.112	0.113
360	0.063	0.061	0.061	0.0616667		0.077	0.075	0.076	0.075	0.076		0.099	0.098	0.099	0.099
365	0.059	0.058	0.058	0.0583333		0.072	0.07	0.071	0.07	0.07		0.085	0.085	0.087	0.085
370	0.056	0.055	0.055	0.0553333		0.068	0.067	0.068	0.066	0.067		0.075	0.075	0.078	0.075
375	0.054	0.053	0.053	0.0533333		0.066	0.064	0.066	0.064	0.065		0.07	0.07	0.073	0.07
380	0.053	0.052	0.052	0.0523333		0.064	0.063	0.064	0.062	0.063		0.067	0.067	0.07	0.068
385	0.051	0.049	0.05	0.05		0.062	0.061	0.062	0.061	0.061		0.064	0.064	0.066	0.065
390	0.049	0.047	0.048	0.048		0.061	0.06	0.061	0.06	0.06		0.061	0.061	0.063	0.062
395	0.047	0.046	0.046	0.0463333		0.061	0.059	0.061	0.059	0.06		0.059	0.058	0.06	0.059
400	0.046	0.045	0.045	0.0453333		0.06	0.059	0.061	0.059	0.06		0.057	0.057	0.059	0.058
405	0.046	0.044	0.045	0.045		0.06	0.059	0.061	0.059	0.06		0.056	0.056	0.058	0.057
410	0.045	0.043	0.044	0.044		0.06	0.059	0.062	0.06	0.06		0.055	0.055	0.058	0.056
415	0.044	0.043	0.043	0.0433333		0.061	0.059	0.062	0.06	0.061		0.054	0.055	0.058	0.055
420	0.044	0.042	0.043	0.043		0.061	0.059	0.062	0.06	0.061		0.053	0.054	0.059	0.055
425	0.043	0.042	0.042	0.0423333		0.061	0.06	0.063	0.061	0.061		0.053	0.054	0.059	0.055
430	0.043	0.041	0.042	0.042		0.062	0.06	0.064	0.061	0.062		0.053	0.055	0.061	0.056
435	0.043	0.041	0.042	0.042		0.064	0.063	0.066	0.064	0.064		0.054	0.057	0.064	0.058
440	0.042	0.04	0.041	0.041		0.064	0.063	0.066	0.065	0.065		0.056	0.059	0.068	0.06
445	0.042	0.04	0.041	0.041		0.064	0.062	0.065	0.064	0.064		0.059	0.062	0.071	0.063
450	0.042	0.04	0.041	0.041		0.063	0.061	0.064	0.063	0.063		0.061	0.065	0.075	0.066
455	0.041	0.04	0.041	0.0406667		0.064	0.062	0.064	0.064	0.064		0.066	0.07	0.081	0.071
460	0.041	0.04	0.041	0.0406667		0.065	0.063	0.065	0.065	0.064		0.072	0.077	0.087	0.077
465	0.041	0.04	0.041	0.0406667		0.067	0.064	0.067	0.067	0.067		0.08	0.085	0.096	0.085
470	0.041	0.039	0.041	0.0403333		0.069	0.067	0.07	0.07	0.069		0.086	0.091	0.103	0.092
475	0.041	0.039	0.041	0.0403333		0.072	0.069	0.072	0.072	0.072		0.093	0.098	0.11	0.099
480	0.041	0.039	0.041	0.0403333		0.076	0.073	0.076	0.076	0.075		0.105	0.109	0.119	0.11
485	0.041	0.039	0.04	0.04		0.08	0.077	0.081	0.08	0.079		0.121	0.125	0.134	0.125
490	0.041	0.039	0.04	0.04		0.083	0.081	0.085	0.084	0.083		0.145	0.148	0.154	0.148
495	0.041	0.039	0.04	0.04		0.087	0.084	0.088	0.088	0.087		0.169	0.17	0.175	0.171
500	0.041	0.039	0.04	0.04		0.09	0.087	0.091	0.091	0.09		0.191	0.191	0.192	0.192
505	0.041	0.038	0.04	0.0396667		0.093	0.089	0.094	0.094	0.093		0.208	0.208	0.207	0.209
510	0.04	0.038	0.04	0.0393333		0.095	0.092	0.097	0.097	0.095		0.223	0.222	0.218	0.222
515	0.041	0.038	0.04	0.0396667		0.097	0.094	0.099	0.099	0.097		0.248	0.245	0.236	0.245
520	0.04	0.038	0.04	0.0393333		0.098	0.095	0.1	0.1	0.098		0.282	0.277	0.263	0.278
525	0.041	0.038	0.04	0.0396667		0.1	0.096	0.101	0.102	0.1		0.347	0.339	0.315	0.34
530	0.04	0.038	0.04	0.0393333		0.1	0.096	0.101	0.102	0.1		0.424	0.411	0.38	0.412
535	0.04	0.038	0.039	0.039		0.1	0.096	0.1	0.102	0.1		0.494	0.477	0.438	0.478
540	0.04	0.038	0.04	0.0393333		0.1	0.095	0.099	0.101	0.099		0.507	0.49	0.449	0.489
545	0.04	0.038	0.039	0.039		0.099	0.095	0.098	0.1	0.098		0.464	0.451	0.416	0.45
550	0.04	0.038	0.039	0.039		0.098	0.093	0.096	0.098	0.096		0.366	0.356	0.333	0.358
555	0.04	0.038	0.039	0.039		0.097	0.092	0.095	0.097	0.095		0.252	0.246	0.23	0.247
560	0.04	0.038	0.04	0.0393333		0.096	0.091	0.093	0.096	0.094		0.154	0.154	0.145	0.152
565	0.04	0.038	0.04	0.0393333		0.096	0.091	0.092	0.095	0.093		0.101	0.101	0.096	0.102
570	0.04	0.038	0.04	0.0393333		0.096	0.091	0.092	0.094	0.092		0.07	0.069	0.067	0.07
575	0.04	0.038	0.04	0.0393333		0.096	0.091	0.092	0.094	0.092		0.053	0.054	0.052	0.055
580	0.04	0.038	0.04	0.0393333		0.098	0.093	0.093	0.095	0.094		0.043	0.044	0.043	0.045
585	0.04	0.038	0.04	0.0393333		0.102	0.098	0.097	0.098	0.098		0.04	0.041	0.04	0.042
590	0.04	0.038	0.04	0.0393333		0.108	0.103	0.102	0.103	0.103		0.038	0.039	0.038	0.04
595	0.04	0.038	0.04	0.0393333		0.115	0.111	0.109	0.11	0.11		0.038	0.038	0.037	0.04
600	0.04	0.038	0.04	0.0393333		0.125	0.122	0.118	0.119	0.12		0.037	0.038	0.037	0.039
605	0.04	0.038	0.04	0.0393333		0.139	0.135	0.131	0.132	0.133		0.037	0.038	0.036	0.039
610	0.04	0.038	0.04	0.0393333		0.15	0.147	0.143	0.143	0.144		0.037	0.038	0.036	0.039
615	0.04	0.038	0.04	0.0393333		0.158	0.156	0.15	0.15	0.152		0.037	0.038	0.036	0.039
620	0.04	0.038	0.04	0.0393333		0.164	0.161	0.156	0.155	0.158		0.037	0.038	0.036	0.039
625	0.041	0.038	0.04	0.0396667		0.167	0.165	0.159	0.158	0.161		0.037	0.038	0.036	0.039
630	0.04	0.038	0.04	0.0393333		0.171	0.169	0.163	0.162	0.165		0.037	0.038	0.036	0.039
635	0.04	0.038	0.04	0.0393333		0.178	0.176	0.17	0.169	0.172		0.037	0.038	0.036	0.039
640	0.04	0.038	0.04	0.0393333		0.189	0.187	0.181	0.179	0.183		0.037	0.038	0.036	0.039
645	0.04	0.038	0.04	0.0393333		0.21	0.208	0.2	0.199	0.202		0.037	0.038	0.036	0.039
650	0.041	0.038	0.04	0.0396667		0.237	0.236	0.227	0.225	0.23		0.037	0.038	0.036	0.039
655	0.041	0.038	0.04	0.0396667		0.265	0.265	0.253	0.252	0.257		0.037	0.038	0.036	0.039
660	0.041	0.038	0.04	0.0396667		0.29	0.289	0.276	0.274	0.281		0.037	0.038	0.036	0.039
665	0.041	0.038	0.04	0.0396667		0.314	0.313	0.298	0.296	0.303		0.037	0.038	0.036	0.039
670	0.04	0.038	0.04	0.0393333		0.325	0.324	0.308	0.306	0.314		0.037	0.038	0.036	0.039
675	0.041	0.038	0.04	0.0396667		0.304	0.303	0.289	0.286	0.293		0.037	0.038	0.036	0.039
680	0.041	0.038	0.041	0.04		0.26	0.261	0.251	0.245	0.252		0.037	0.038	0.036	0.039
685	0.041	0.038	0.04	0.0396667		0.208	0.207	0.201	0.197	0.201		0.037	0.038	0.036	0.039
690	0.041	0.038	0.04	0.0396667		0.152	0.148	0.144	0.144	0.145		0.037	0.038	0.036	0.039
695	0.041	0.039	0.041	0.0403333		0.103	0.099	0.098	0.098	0.099		0.037	0.038	0.036	0.039
700	0.041	0.039	0.041	0.0403333		0.077	0.072	0.072	0.073	0.072		0.037	0.038	0.036	0.039

## Sheet: Fig. 6
Figure 6
A [eq.]	T-PY [eq.:eq.]	t1/2_R1 [h]	t1/2_R2 [h]	t1/2_R3 [h]	Øt1/2	σt1/2				repetition 1																					repetition 2
100	1:5	0.75	0.833333	0.833333	0.805556	0.0392837				eq.A_eq.T:eq.PY
50	1:5	2.08333	1.5	1.25	1.61111	0.349161		Reaction time [hh:mm:ss]	Background	100_1:5	50_1:5	10_1:5	1_1:5	100_1:3	50_1:3	10_1:3	1_1:3	100_1:1	50_1:1	10_1:1	1_1:1	100_3:1	50_3:1	10_3:1	1_3:1	100_5:1	50_5:1	10_5:1	1_5:1		100_1:5	50_1:5	10_1:5	1_1:5	100_1:3	50_1:3	10_1:3	1_1:3	100_1:1	50_1:1	10_1:1	1_1:1	100_3:1	50_3:1	10_3:1	1_3:1	100_5:1	50_5:1	10_5:1
10	1:5	7.08333	10.6667	14.5833	10.7778	3.06287		0:00:00	0.054	0.075	0.066	0.064	0.06	0.075	0.065	0.061	0.062	0.077	0.067	0.062	0.059	0.097	0.07	0.064	0.059	0.115	0.082	0.066	0.06		0.074	0.068	0.064	0.062	0.073	0.067	0.061	0.059	0.083	0.07	0.061	0.059	0.1	0.074	0.062	0.059	0.11	0.088	0.068
1	1:5	20.9167	19.5	17.75	19.3889	1.29517		0:05:00	0.054	0.096	0.074	0.068	0.061	0.099	0.072	0.062	0.063	0.099	0.078	0.065	0.059	0.154	0.089	0.073	0.061	0.193	0.113	0.074	0.063		0.092	0.082	0.066	0.062	0.094	0.077	0.063	0.06	0.109	0.084	0.063	0.059	0.164	0.1	0.067	0.061	0.18	0.129	0.08
100	1:3	0.666667	0.583333	0.75	0.666667	0.0680414		0:10:00	0.054	0.114	0.08	0.071	0.062	0.123	0.08	0.064	0.064	0.12	0.088	0.069	0.06	0.209	0.109	0.082	0.063	0.268	0.148	0.084	0.067		0.109	0.095	0.069	0.063	0.115	0.087	0.066	0.061	0.133	0.098	0.065	0.06	0.227	0.127	0.072	0.062	0.248	0.174	0.095
50	1:3	1.83333	1.41667	1.16667	1.47222	0.274986		0:15:00	0.054	0.134	0.087	0.075	0.063	0.145	0.088	0.065	0.065	0.14	0.099	0.072	0.06	0.26	0.126	0.091	0.065	0.346	0.182	0.094	0.071		0.127	0.102	0.071	0.064	0.134	0.098	0.068	0.061	0.155	0.112	0.067	0.061	0.285	0.151	0.078	0.064	0.317	0.218	0.11
10	1:3	12.75	9.33333	5.66667	9.25	2.89236		0:20:00	0.054	0.154	0.094	0.079	0.064	0.165	0.094	0.067	0.065	0.16	0.108	0.075	0.061	0.317	0.143	0.1	0.067	0.416	0.214	0.103	0.074		0.144	0.111	0.074	0.065	0.155	0.108	0.07	0.062	0.175	0.125	0.069	0.062	0.341	0.176	0.083	0.065	0.38	0.26	0.124
1	1:3	15.5	17.3333	18.1667	17	1.11389		0:25:00	0.054	0.172	0.101	0.083	0.065	0.186	0.1	0.068	0.066	0.181	0.117	0.078	0.061	0.37	0.161	0.11	0.069	0.482	0.244	0.112	0.078		0.159	0.119	0.076	0.066	0.175	0.116	0.072	0.063	0.194	0.136	0.071	0.063	0.396	0.201	0.089	0.067	0.439	0.3	0.138
100	1:1	0.666667	0.583333	0.583333	0.611111	0.0392837		0:30:00	0.054	0.188	0.108	0.087	0.066	0.206	0.107	0.07	0.067	0.2	0.125	0.082	0.062	0.419	0.179	0.119	0.071	0.544	0.274	0.122	0.082		0.174	0.127	0.079	0.067	0.193	0.126	0.074	0.063	0.212	0.147	0.072	0.063	0.448	0.225	0.095	0.069	0.495	0.339	0.151
50	1:1	1.33333	1.08333	2	1.47222	0.3869		0:35:00	0.054	0.204	0.115	0.091	0.067	0.224	0.114	0.071	0.069	0.217	0.133	0.085	0.062	0.464	0.196	0.129	0.074	0.6	0.302	0.131	0.086		0.188	0.135	0.082	0.069	0.209	0.135	0.077	0.064	0.229	0.158	0.074	0.064	0.496	0.248	0.1	0.071	0.545	0.376	0.165
10	1:1	7.25	11.1667	15.1667	11.1944	3.23203		0:40:00	0.054	0.218	0.121	0.095	0.068	0.241	0.12	0.072	0.07	0.233	0.141	0.089	0.063	0.506	0.211	0.138	0.076	0.613	0.331	0.141	0.09		0.201	0.142	0.084	0.07	0.225	0.144	0.079	0.065	0.245	0.169	0.076	0.065	0.54	0.271	0.106	0.072	0.593	0.412	0.179
1	1:1	21.75	19.1667	22.6667	21.1944	1.48189		0:45:00	0.054	0.232	0.127	0.098	0.069	0.257	0.127	0.074	0.07	0.247	0.15	0.092	0.064	0.546	0.227	0.148	0.079	0.611	0.358	0.15	0.093		0.214	0.15	0.087	0.071	0.239	0.153	0.081	0.066	0.259	0.179	0.078	0.066	0.581	0.292	0.112	0.074	0.611	0.447	0.193
100	3:1	0.333333	0.333333	0.333333	0.333333	0		0:50:00	0.054	0.244	0.133	0.102	0.07	0.272	0.133	0.076	0.071	0.261	0.157	0.095	0.064	0.582	0.242	0.157	0.081	0.609	0.384	0.159	0.097		0.225	0.157	0.089	0.071	0.252	0.161	0.083	0.066	0.273	0.19	0.08	0.066	0.612	0.313	0.117	0.076	0.61	0.48	0.207
50	3:1	1.25	0.833333	0.583333	0.888889	0.274986		0:55:00	0.054	0.256	0.138	0.106	0.071	0.285	0.14	0.077	0.072	0.274	0.165	0.099	0.065	0.608	0.257	0.167	0.084	0.607	0.41	0.169	0.101		0.236	0.164	0.092	0.072	0.264	0.17	0.086	0.067	0.285	0.199	0.082	0.067	0.61	0.334	0.123	0.078	0.608	0.512	0.221
10	3:1	2.5	3.83333	5.5	3.94444	1.22726		1:00:00	0.054	0.267	0.144	0.11	0.072	0.298	0.145	0.079	0.073	0.286	0.172	0.102	0.065	0.606	0.271	0.176	0.086	0.605	0.434	0.178	0.105		0.247	0.17	0.094	0.073	0.275	0.178	0.088	0.068	0.296	0.208	0.084	0.068	0.607	0.353	0.129	0.08	0.606	0.544	0.235
1	3:1	7.25	8.66667	9.66667	8.52778	0.991476		1:05:00	0.054	0.277	0.149	0.114	0.073	0.31	0.151	0.08	0.074	0.297	0.179	0.105	0.066	0.604	0.285	0.185	0.088	0.603	0.458	0.188	0.109		0.256	0.177	0.096	0.074	0.285	0.186	0.09	0.069	0.307	0.217	0.086	0.069	0.605	0.373	0.134	0.081	0.604	0.574	0.249
100	5:1	0.25	0.25	0.25	0.25	0		1:10:00	0.054	0.287	0.155	0.117	0.073	0.32	0.157	0.082	0.075	0.308	0.185	0.109	0.066	0.601	0.299	0.194	0.091	0.601	0.482	0.197	0.113		0.265	0.185	0.099	0.075	0.295	0.194	0.093	0.07	0.317	0.226	0.088	0.07	0.602	0.391	0.14	0.083	0.602	0.598	0.263
50	5:1	0.666667	0.5	0.916667	0.694444	0.171234		1:15:00	0.054	0.296	0.16	0.121	0.074	0.33	0.162	0.083	0.076	0.318	0.192	0.112	0.067	0.599	0.312	0.203	0.093	0.6	0.504	0.207	0.117		0.274	0.191	0.101	0.076	0.303	0.201	0.095	0.07	0.326	0.234	0.09	0.07	0.599	0.409	0.145	0.085	0.6	0.599	0.276
10	5:1	2.5	1.66667	3.5	2.55556	0.749485		1:20:00	0.054	0.304	0.165	0.124	0.075	0.339	0.168	0.085	0.077	0.327	0.198	0.115	0.068	0.596	0.325	0.212	0.096	0.598	0.527	0.217	0.121		0.281	0.198	0.104	0.077	0.312	0.208	0.097	0.071	0.334	0.241	0.092	0.071	0.596	0.426	0.151	0.087	0.599	0.598	0.29
1	5:1	5.75	6.58333	4.5	5.61111	0.856169		1:25:00	0.054	0.312	0.17	0.128	0.076	0.348	0.173	0.086	0.079	0.336	0.204	0.118	0.068	0.593	0.337	0.221	0.098	0.597	0.549	0.226	0.126		0.289	0.204	0.106	0.078	0.319	0.215	0.1	0.072	0.342	0.249	0.094	0.072	0.593	0.443	0.157	0.089	0.597	0.597	0.303
								1:30:00	0.054	0.319	0.174	0.132	0.077	0.356	0.178	0.088	0.08	0.344	0.21	0.121	0.069	0.591	0.349	0.23	0.101	0.595	0.57	0.236	0.13		0.296	0.21	0.109	0.079	0.326	0.222	0.102	0.073	0.349	0.256	0.096	0.073	0.591	0.46	0.163	0.091	0.596	0.596	0.317
								1:35:00	0.054	0.326	0.179	0.135	0.078	0.363	0.183	0.089	0.081	0.351	0.215	0.125	0.069	0.588	0.361	0.239	0.103	0.594	0.591	0.245	0.134		0.303	0.216	0.111	0.08	0.332	0.229	0.104	0.073	0.356	0.263	0.098	0.074	0.588	0.475	0.168	0.093	0.594	0.596	0.33
A: Amine								1:40:00	0.054	0.332	0.184	0.139	0.079	0.369	0.188	0.091	0.082	0.358	0.221	0.128	0.07	0.586	0.373	0.247	0.106	0.593	0.597	0.255	0.138		0.309	0.222	0.113	0.081	0.337	0.235	0.107	0.074	0.361	0.269	0.1	0.074	0.585	0.491	0.174	0.095	0.593	0.595	0.344
T: Thiolactone								1:45:00	0.054	0.337	0.188	0.142	0.08	0.375	0.193	0.093	0.083	0.364	0.226	0.131	0.071	0.583	0.385	0.256	0.108	0.592	0.597	0.264	0.142		0.316	0.228	0.116	0.082	0.342	0.241	0.109	0.075	0.367	0.276	0.102	0.075	0.582	0.506	0.18	0.097	0.591	0.594	0.357
PY: Pyridyl disulfife								1:50:00	0.054	0.343	0.192	0.146	0.081	0.381	0.197	0.094	0.084	0.37	0.231	0.133	0.071	0.581	0.396	0.265	0.111	0.591	0.596	0.274	0.146		0.321	0.233	0.118	0.083	0.347	0.247	0.111	0.076	0.372	0.282	0.103	0.076	0.579	0.52	0.185	0.099	0.59	0.593	0.37
R: Repetition								1:55:00	0.054	0.347	0.197	0.149	0.081	0.386	0.202	0.096	0.085	0.375	0.236	0.136	0.072	0.578	0.407	0.273	0.114	0.589	0.595	0.283	0.151		0.326	0.238	0.12	0.084	0.35	0.253	0.114	0.077	0.376	0.287	0.105	0.077	0.576	0.535	0.191	0.101	0.588	0.592	0.384
								2:00:00	0.054	0.352	0.201	0.153	0.082	0.39	0.206	0.097	0.086	0.38	0.24	0.139	0.073	0.575	0.417	0.281	0.116	0.588	0.594	0.293	0.155		0.331	0.243	0.123	0.085	0.354	0.258	0.116	0.077	0.379	0.293	0.107	0.078	0.573	0.548	0.196	0.103	0.587	0.591	0.397
								2:05:00	0.054	0.356	0.204	0.156	0.083	0.394	0.21	0.099	0.087	0.384	0.245	0.142	0.073	0.572	0.427	0.289	0.119	0.586	0.593	0.302	0.159		0.336	0.248	0.125	0.086	0.357	0.263	0.118	0.078	0.383	0.298	0.109	0.078	0.57	0.561	0.202	0.105	0.585	0.59	0.41
								2:10:00	0.054	0.36	0.208	0.159	0.084	0.398	0.214	0.1	0.088	0.388	0.249	0.145	0.074	0.569	0.437	0.298	0.121	0.585	0.592	0.312	0.164		0.34	0.253	0.127	0.087	0.359	0.268	0.12	0.079	0.385	0.303	0.111	0.079	0.567	0.574	0.207	0.107	0.584	0.589	0.423
								2:15:00	0.054	0.363	0.212	0.162	0.085	0.401	0.218	0.102	0.089	0.391	0.253	0.147	0.074	0.567	0.447	0.306	0.124	0.583	0.591	0.321	0.168		0.344	0.257	0.13	0.088	0.362	0.273	0.123	0.08	0.388	0.308	0.113	0.08	0.564	0.584	0.213	0.109	0.581	0.588	0.436
								2:20:00	0.054	0.366	0.216	0.165	0.086	0.404	0.222	0.103	0.09	0.394	0.257	0.15	0.075	0.564	0.457	0.314	0.127	0.581	0.59	0.331	0.172		0.348	0.262	0.132	0.089	0.364	0.278	0.125	0.081	0.39	0.312	0.114	0.081	0.561	0.585	0.219	0.112	0.58	0.588	0.449
								2:25:00	0.054	0.37	0.22	0.169	0.087	0.406	0.226	0.105	0.091	0.397	0.261	0.153	0.076	0.562	0.467	0.323	0.13	0.58	0.59	0.341	0.177		0.352	0.266	0.134	0.09	0.366	0.282	0.127	0.082	0.392	0.316	0.117	0.082	0.558	0.584	0.225	0.114	0.579	0.587	0.462
								2:30:00	0.054	0.373	0.223	0.172	0.088	0.409	0.23	0.106	0.092	0.4	0.265	0.156	0.076	0.56	0.477	0.331	0.132	0.579	0.59	0.35	0.181		0.355	0.271	0.137	0.091	0.367	0.287	0.129	0.082	0.394	0.32	0.118	0.083	0.556	0.582	0.23	0.116	0.579	0.587	0.475
								2:35:00	0.054	0.376	0.227	0.175	0.088	0.411	0.234	0.108	0.093	0.403	0.269	0.158	0.077	0.557	0.487	0.34	0.135	0.579	0.589	0.36	0.186		0.359	0.275	0.139	0.092	0.369	0.291	0.132	0.083	0.396	0.324	0.12	0.084	0.553	0.581	0.236	0.118	0.578	0.587	0.489
								2:40:00	0.054	0.379	0.231	0.178	0.089	0.413	0.237	0.11	0.094	0.405	0.272	0.161	0.078	0.556	0.497	0.348	0.138	0.579	0.589	0.37	0.19		0.362	0.279	0.141	0.093	0.37	0.295	0.134	0.084	0.397	0.328	0.122	0.085	0.551	0.58	0.242	0.121	0.579	0.587	0.502
								2:45:00	0.054	0.381	0.234	0.182	0.09	0.415	0.241	0.111	0.096	0.407	0.276	0.164	0.079	0.554	0.506	0.357	0.141	0.579	0.589	0.38	0.195		0.365	0.283	0.144	0.094	0.371	0.3	0.136	0.085	0.399	0.332	0.124	0.085	0.549	0.579	0.248	0.123	0.579	0.587	0.516
								2:50:00	0.054	0.384	0.237	0.185	0.091	0.417	0.244	0.113	0.097	0.409	0.28	0.167	0.079	0.552	0.516	0.365	0.144	0.579	0.589	0.39	0.199		0.368	0.287	0.146	0.095	0.372	0.304	0.138	0.086	0.4	0.336	0.126	0.086	0.546	0.578	0.254	0.125	0.579	0.588	0.529
								2:55:00	0.054	0.386	0.241	0.188	0.092	0.418	0.248	0.114	0.098	0.411	0.283	0.169	0.08	0.55	0.525	0.373	0.147	0.58	0.589	0.4	0.204		0.372	0.291	0.148	0.096	0.373	0.308	0.141	0.087	0.401	0.339	0.128	0.087	0.544	0.577	0.26	0.128	0.579	0.587	0.542
								3:00:00	0.054	0.388	0.244	0.192	0.093	0.42	0.251	0.116	0.099	0.412	0.287	0.172	0.081	0.548	0.534	0.382	0.15	0.58	0.589	0.409	0.208		0.374	0.295	0.151	0.097	0.373	0.312	0.143	0.088	0.401	0.342	0.13	0.088	0.542	0.576	0.266	0.13	0.58	0.588	0.555
								3:05:00	0.054	0.389	0.247	0.195	0.094	0.421	0.255	0.117	0.1	0.414	0.29	0.174	0.081	0.547	0.543	0.39	0.153	0.58	0.589	0.419	0.213		0.377	0.298	0.153	0.098	0.374	0.315	0.145	0.088	0.402	0.345	0.131	0.089	0.54	0.575	0.272	0.132	0.581	0.587	0.568
								3:10:00	0.054	0.391	0.251	0.198	0.095	0.422	0.258	0.119	0.101	0.415	0.293	0.177	0.082	0.546	0.551	0.398	0.156	0.58	0.589	0.428	0.217		0.379	0.302	0.155	0.099	0.374	0.319	0.147	0.089	0.402	0.348	0.133	0.09	0.538	0.573	0.278	0.135	0.581	0.587	0.581
								3:15:00	0.054	0.392	0.254	0.201	0.096	0.422	0.261	0.121	0.102	0.415	0.296	0.179	0.083	0.545	0.56	0.406	0.159	0.58	0.588	0.438	0.222		0.381	0.305	0.157	0.1	0.374	0.322	0.15	0.09	0.403	0.351	0.135	0.091	0.535	0.572	0.284	0.137	0.581	0.586	0.593
								3:20:00	0.054	0.394	0.257	0.203	0.097	0.423	0.264	0.122	0.103	0.416	0.299	0.182	0.084	0.544	0.567	0.413	0.162	0.581	0.588	0.447	0.226		0.383	0.308	0.16	0.101	0.374	0.325	0.152	0.091	0.403	0.354	0.137	0.092	0.534	0.571	0.289	0.14	0.582	0.585	0.606
								3:25:00	0.054	0.394	0.259	0.206	0.098	0.423	0.267	0.124	0.104	0.416	0.301	0.184	0.084	0.542	0.574	0.421	0.165	0.58	0.588	0.457	0.23		0.385	0.311	0.162	0.102	0.374	0.328	0.154	0.092	0.402	0.356	0.138	0.093	0.533	0.569	0.295	0.142	0.581	0.585	0.618
								3:30:00	0.054	0.395	0.262	0.209	0.099	0.423	0.269	0.125	0.106	0.417	0.304	0.187	0.085	0.54	0.576	0.428	0.167	0.58	0.587	0.466	0.235		0.386	0.314	0.164	0.103	0.373	0.331	0.156	0.093	0.402	0.358	0.14	0.093	0.53	0.567	0.301	0.144	0.581	0.584	0.629
								3:35:00	0.054	0.396	0.265	0.212	0.1	0.423	0.272	0.127	0.107	0.417	0.306	0.189	0.086	0.538	0.575	0.436	0.17	0.58	0.587	0.475	0.239		0.387	0.317	0.166	0.104	0.373	0.334	0.158	0.094	0.401	0.36	0.142	0.094	0.528	0.566	0.306	0.147	0.581	0.584	0.638
								3:40:00	0.054	0.397	0.267	0.215	0.101	0.423	0.275	0.128	0.108	0.417	0.308	0.191	0.086	0.536	0.574	0.444	0.173	0.58	0.587	0.484	0.244		0.389	0.32	0.168	0.105	0.372	0.337	0.16	0.095	0.401	0.362	0.143	0.095	0.527	0.565	0.312	0.149	0.581	0.583	0.64
								3:45:00	0.054	0.397	0.27	0.218	0.102	0.422	0.277	0.13	0.109	0.417	0.311	0.194	0.087	0.534	0.573	0.451	0.177	0.58	0.587	0.494	0.248		0.39	0.322	0.171	0.106	0.372	0.339	0.163	0.096	0.4	0.364	0.145	0.096	0.525	0.563	0.318	0.152	0.581	0.584	0.64
								3:50:00	0.054	0.398	0.272	0.22	0.102	0.422	0.28	0.131	0.11	0.417	0.313	0.196	0.088	0.533	0.572	0.459	0.18	0.58	0.587	0.503	0.253		0.391	0.325	0.172	0.107	0.371	0.341	0.164	0.096	0.399	0.365	0.147	0.097	0.522	0.562	0.323	0.154	0.581	0.583	0.64
								3:55:00	0.054	0.398	0.275	0.223	0.103	0.421	0.282	0.133	0.111	0.416	0.315	0.198	0.089	0.531	0.57	0.466	0.183	0.58	0.586	0.512	0.257		0.392	0.327	0.175	0.108	0.37	0.344	0.167	0.097	0.399	0.367	0.149	0.098	0.52	0.56	0.329	0.157	0.581	0.583	0.64
								4:00:00	0.054	0.398	0.277	0.225	0.104	0.42	0.284	0.134	0.112	0.416	0.317	0.2	0.089	0.529	0.569	0.474	0.186	0.58	0.586	0.521	0.262		0.393	0.329	0.177	0.109	0.369	0.346	0.168	0.098	0.398	0.368	0.15	0.099	0.518	0.559	0.335	0.159	0.581	0.582	0.64
								4:05:00	0.054	0.398	0.279	0.228	0.105	0.42	0.286	0.136	0.113	0.415	0.319	0.203	0.09	0.528	0.568	0.481	0.189	0.581	0.585	0.531	0.266		0.393	0.332	0.179	0.11	0.368	0.348	0.171	0.099	0.397	0.37	0.152	0.1	0.516	0.557	0.34	0.162	0.581	0.582	0.64
								4:10:00	0.054	0.399	0.282	0.231	0.106	0.419	0.289	0.137	0.114	0.415	0.321	0.205	0.091	0.526	0.567	0.489	0.192	0.581	0.585	0.54	0.271		0.394	0.334	0.181	0.111	0.367	0.35	0.173	0.1	0.396	0.371	0.154	0.101	0.514	0.556	0.346	0.164	0.582	0.582	0.641
								4:15:00	0.054	0.398	0.284	0.233	0.107	0.418	0.291	0.139	0.115	0.414	0.323	0.207	0.091	0.525	0.566	0.496	0.195	0.581	0.585	0.55	0.276		0.395	0.336	0.183	0.112	0.366	0.352	0.175	0.101	0.395	0.373	0.156	0.102	0.513	0.555	0.352	0.167	0.582	0.582	0.641
								4:20:00	0.054	0.399	0.286	0.236	0.109	0.418	0.293	0.14	0.117	0.414	0.325	0.209	0.092	0.524	0.565	0.504	0.199	0.582	0.585	0.56	0.28		0.396	0.339	0.185	0.113	0.365	0.354	0.177	0.102	0.394	0.374	0.157	0.103	0.511	0.554	0.358	0.169	0.583	0.583	0.642
								4:25:00	0.054	0.399	0.289	0.239	0.11	0.417	0.295	0.142	0.118	0.413	0.327	0.212	0.093	0.522	0.564	0.512	0.202	0.582	0.585	0.57	0.285		0.397	0.341	0.187	0.114	0.365	0.356	0.179	0.103	0.393	0.375	0.159	0.104	0.51	0.553	0.363	0.172	0.583	0.583	0.642
								4:30:00	0.054	0.399	0.291	0.241	0.111	0.416	0.297	0.143	0.119	0.412	0.328	0.214	0.094	0.521	0.563	0.519	0.205	0.582	0.585	0.58	0.29		0.395	0.343	0.189	0.115	0.363	0.358	0.181	0.104	0.392	0.377	0.161	0.105	0.508	0.552	0.369	0.175	0.584	0.583	0.642
								4:35:00	0.054	0.398	0.293	0.244	0.112	0.415	0.299	0.145	0.12	0.412	0.33	0.216	0.095	0.52	0.562	0.526	0.208	0.583	0.584	0.59	0.295		0.396	0.345	0.191	0.116	0.363	0.36	0.183	0.105	0.39	0.378	0.162	0.105	0.507	0.55	0.375	0.177	0.584	0.584	0.642
								4:40:00	0.054	0.398	0.295	0.246	0.112	0.414	0.301	0.146	0.121	0.411	0.332	0.218	0.095	0.518	0.561	0.534	0.211	0.583	0.583	0.599	0.3		0.395	0.347	0.194	0.117	0.361	0.362	0.185	0.106	0.389	0.379	0.164	0.106	0.505	0.549	0.38	0.18	0.584	0.584	0.643
								4:45:00	0.054	0.398	0.297	0.249	0.114	0.413	0.303	0.148	0.122	0.41	0.333	0.22	0.096	0.517	0.56	0.541	0.215	0.584	0.583	0.609	0.305		0.395	0.348	0.196	0.118	0.36	0.364	0.187	0.107	0.388	0.379	0.166	0.107	0.504	0.548	0.386	0.183	0.585	0.584	0.643
								4:50:00	0.054	0.397	0.299	0.251	0.115	0.412	0.305	0.149	0.123	0.409	0.334	0.222	0.097	0.515	0.558	0.548	0.218	0.584	0.582	0.618	0.309		0.394	0.35	0.198	0.12	0.359	0.365	0.189	0.107	0.387	0.38	0.167	0.108	0.502	0.547	0.392	0.185	0.585	0.584	0.643
								4:55:00	0.054	0.397	0.3	0.253	0.116	0.411	0.307	0.151	0.124	0.408	0.336	0.224	0.098	0.514	0.557	0.555	0.221	0.584	0.582	0.626	0.314		0.396	0.351	0.199	0.121	0.358	0.367	0.191	0.108	0.385	0.381	0.169	0.109	0.5	0.546	0.397	0.188	0.585	0.584	0.642
								5:00:00	0.054	0.395	0.302	0.255	0.116	0.409	0.309	0.152	0.126	0.406	0.337	0.226	0.098	0.512	0.556	0.561	0.224	0.584	0.581	0.634	0.318		0.394	0.353	0.201	0.121	0.356	0.368	0.192	0.109	0.384	0.381	0.17	0.11	0.498	0.545	0.402	0.191	0.585	0.583	0.641
								5:05:00	0.054	0.395	0.303	0.257	0.117	0.408	0.31	0.154	0.127	0.405	0.338	0.228	0.099	0.511	0.554	0.568	0.227	0.583	0.579	0.64	0.322		0.395	0.354	0.203	0.122	0.355	0.369	0.194	0.11	0.382	0.382	0.172	0.111	0.497	0.543	0.407	0.193	0.584	0.583	0.639
								5:10:00	0.054	0.393	0.304	0.259	0.118	0.406	0.311	0.155	0.128	0.403	0.338	0.23	0.1	0.508	0.552	0.573	0.23	0.583	0.577	0.641	0.324		0.393	0.355	0.204	0.123	0.353	0.37	0.196	0.111	0.38	0.382	0.173	0.112	0.494	0.542	0.412	0.195	0.583	0.582	0.637
								5:15:00	0.054	0.392	0.305	0.261	0.119	0.403	0.312	0.156	0.128	0.401	0.339	0.231	0.1	0.506	0.549	0.579	0.233	0.582	0.576	0.641	0.328		0.393	0.355	0.206	0.124	0.351	0.37	0.197	0.112	0.378	0.381	0.174	0.113	0.491	0.54	0.416	0.198	0.582	0.581	0.636
								5:20:00	0.054	0.39	0.306	0.262	0.119	0.401	0.313	0.157	0.129	0.399	0.339	0.232	0.101	0.504	0.547	0.584	0.235	0.581	0.575	0.64	0.332		0.391	0.356	0.207	0.125	0.349	0.37	0.199	0.112	0.375	0.381	0.175	0.113	0.489	0.538	0.421	0.2	0.582	0.58	0.635
								5:25:00	0.054	0.389	0.308	0.264	0.121	0.399	0.314	0.159	0.131	0.398	0.34	0.234	0.102	0.502	0.545	0.59	0.238	0.581	0.574	0.64	0.337		0.389	0.357	0.209	0.126	0.347	0.371	0.2	0.113	0.373	0.381	0.177	0.114	0.487	0.536	0.426	0.202	0.581	0.58	0.634
								5:30:00	0.054	0.388	0.309	0.266	0.122	0.397	0.315	0.16	0.131	0.396	0.34	0.236	0.102	0.5	0.543	0.596	0.242	0.581	0.574	0.64	0.341		0.389	0.357	0.211	0.127	0.346	0.371	0.202	0.114	0.371	0.381	0.178	0.115	0.485	0.535	0.431	0.205	0.581	0.579	0.634
								5:35:00	0.054	0.386	0.31	0.268	0.123	0.395	0.316	0.161	0.132	0.394	0.34	0.237	0.103	0.498	0.541	0.601	0.245	0.58	0.573	0.639	0.346		0.389	0.358	0.213	0.128	0.344	0.372	0.203	0.115	0.369	0.38	0.179	0.116	0.483	0.533	0.436	0.208	0.581	0.579	0.633
								5:40:00	0.054	0.385	0.311	0.27	0.124	0.394	0.317	0.163	0.134	0.393	0.341	0.239	0.104	0.497	0.539	0.606	0.248	0.58	0.573	0.639	0.35		0.386	0.359	0.215	0.129	0.343	0.372	0.205	0.116	0.367	0.38	0.181	0.117	0.481	0.532	0.441	0.21	0.581	0.58	0.633
								5:45:00	0.054	0.384	0.312	0.272	0.125	0.392	0.318	0.164	0.135	0.391	0.342	0.24	0.105	0.495	0.538	0.607	0.251	0.58	0.573	0.639	0.355		0.387	0.36	0.216	0.13	0.341	0.373	0.207	0.117	0.365	0.38	0.182	0.118	0.479	0.531	0.446	0.213	0.581	0.58	0.633
								5:50:00	0.054	0.383	0.313	0.274	0.126	0.39	0.319	0.165	0.136	0.389	0.342	0.242	0.105	0.493	0.536	0.606	0.254	0.58	0.573	0.639	0.36		0.386	0.361	0.218	0.131	0.339	0.373	0.208	0.117	0.364	0.38	0.184	0.119	0.477	0.53	0.452	0.216	0.58	0.58	0.633
								5:55:00	0.054	0.381	0.314	0.276	0.126	0.388	0.32	0.167	0.137	0.388	0.343	0.244	0.106	0.491	0.535	0.606	0.258	0.58	0.573	0.639	0.364		0.383	0.361	0.22	0.132	0.338	0.374	0.21	0.118	0.362	0.38	0.185	0.12	0.475	0.529	0.457	0.218	0.581	0.58	0.633
								6:00:00	0.054	0.38	0.316	0.278	0.127	0.386	0.32	0.168	0.138	0.386	0.343	0.246	0.107	0.49	0.533	0.605	0.261	0.58	0.573	0.639	0.369		0.383	0.362	0.221	0.133	0.336	0.374	0.211	0.119	0.36	0.379	0.187	0.121	0.473	0.528	0.462	0.221	0.581	0.58	0.633
								6:05:00	0.054	0.379	0.317	0.279	0.128	0.384	0.321	0.169	0.139	0.385	0.344	0.247	0.108	0.488	0.532	0.604	0.264	0.58	0.573	0.639	0.373		0.382	0.362	0.223	0.134	0.335	0.374	0.213	0.12	0.358	0.379	0.188	0.121	0.471	0.527	0.468	0.224	0.58	0.581	0.633
								6:10:00	0.054	0.377	0.318	0.281	0.129	0.382	0.322	0.171	0.14	0.383	0.344	0.249	0.109	0.487	0.531	0.604	0.267	0.58	0.573	0.639	0.378		0.38	0.363	0.225	0.135	0.334	0.375	0.215	0.121	0.356	0.379	0.19	0.123	0.47	0.526	0.473	0.227	0.581	0.581	0.633
								6:15:00	0.054	0.376	0.319	0.283	0.13	0.381	0.323	0.172	0.141	0.382	0.344	0.251	0.109	0.486	0.53	0.603	0.271	0.581	0.574	0.639	0.383		0.381	0.364	0.227	0.136	0.332	0.375	0.216	0.122	0.354	0.379	0.191	0.123	0.468	0.525	0.479	0.229	0.581	0.581	0.633
								6:20:00	0.054	0.375	0.32	0.285	0.131	0.379	0.324	0.173	0.142	0.38	0.345	0.253	0.11	0.484	0.528	0.602	0.274	0.581	0.574	0.639	0.387		0.379	0.364	0.228	0.137	0.331	0.376	0.218	0.123	0.352	0.379	0.193	0.124	0.467	0.524	0.484	0.232	0.581	0.582	0.633
								6:25:00	0.054	0.374	0.321	0.287	0.132	0.377	0.325	0.174	0.143	0.378	0.345	0.254	0.111	0.483	0.527	0.602	0.278	0.581	0.574	0.639	0.392		0.376	0.365	0.23	0.138	0.33	0.376	0.22	0.124	0.351	0.378	0.194	0.125	0.465	0.523	0.49	0.235	0.581	0.582	0.633
								6:30:00	0.055	0.372	0.322	0.288	0.133	0.375	0.325	0.176	0.144	0.377	0.346	0.256	0.112	0.482	0.526	0.601	0.281	0.581	0.575	0.639	0.396		0.376	0.365	0.232	0.139	0.328	0.376	0.221	0.125	0.349	0.378	0.196	0.126	0.464	0.522	0.496	0.238	0.581	0.583	0.633
								6:35:00	0.054	0.371	0.322	0.29	0.134	0.374	0.326	0.177	0.145	0.375	0.346	0.258	0.113	0.481	0.525	0.6	0.284	0.581	0.575	0.639	0.401		0.375	0.366	0.233	0.14	0.327	0.376	0.223	0.126	0.347	0.378	0.197	0.127	0.462	0.522	0.501	0.241	0.581	0.583	0.633
								6:40:00	0.054	0.37	0.323	0.292	0.135	0.372	0.327	0.179	0.147	0.374	0.346	0.26	0.113	0.479	0.524	0.599	0.288	0.581	0.576	0.639	0.406		0.373	0.366	0.235	0.141	0.325	0.376	0.224	0.127	0.345	0.377	0.199	0.128	0.46	0.521	0.507	0.244	0.582	0.584	0.633
								6:45:00	0.054	0.368	0.324	0.294	0.136	0.37	0.328	0.18	0.148	0.372	0.346	0.261	0.114	0.478	0.522	0.598	0.291	0.582	0.576	0.639	0.41		0.373	0.367	0.237	0.142	0.324	0.376	0.226	0.128	0.343	0.377	0.2	0.129	0.459	0.52	0.512	0.246	0.582	0.584	0.633
								6:50:00	0.055	0.367	0.325	0.295	0.137	0.368	0.328	0.181	0.149	0.37	0.347	0.263	0.115	0.477	0.521	0.598	0.295	0.582	0.576	0.639	0.415		0.371	0.367	0.238	0.143	0.323	0.377	0.227	0.129	0.342	0.377	0.202	0.13	0.457	0.519	0.518	0.249	0.582	0.584	0.634
								6:55:00	0.054	0.365	0.326	0.297	0.138	0.366	0.329	0.183	0.15	0.369	0.347	0.265	0.116	0.475	0.52	0.597	0.298	0.582	0.577	0.639	0.419		0.37	0.367	0.24	0.144	0.321	0.377	0.229	0.13	0.34	0.376	0.203	0.131	0.455	0.518	0.524	0.252	0.582	0.585	0.634
								7:00:00	0.055	0.364	0.326	0.299	0.139	0.364	0.33	0.184	0.151	0.367	0.347	0.267	0.117	0.474	0.518	0.596	0.301	0.582	0.577	0.639	0.424		0.368	0.368	0.241	0.145	0.32	0.377	0.231	0.131	0.338	0.376	0.204	0.132	0.454	0.517	0.529	0.255	0.582	0.585	0.634
								7:05:00	0.055	0.362	0.327	0.3	0.14	0.363	0.33	0.185	0.152	0.365	0.347	0.268	0.118	0.473	0.517	0.595	0.305	0.582	0.578	0.639	0.429		0.368	0.368	0.243	0.146	0.318	0.377	0.232	0.132	0.336	0.375	0.206	0.133	0.452	0.517	0.535	0.258	0.582	0.586	0.635
								7:10:00	0.054	0.361	0.328	0.302	0.141	0.361	0.331	0.187	0.153	0.364	0.347	0.27	0.118	0.472	0.516	0.594	0.308	0.583	0.578	0.64	0.434		0.366	0.368	0.245	0.147	0.317	0.377	0.234	0.133	0.334	0.375	0.207	0.134	0.451	0.516	0.54	0.261	0.583	0.586	0.635
								7:15:00	0.055	0.36	0.328	0.304	0.141	0.359	0.331	0.188	0.155	0.362	0.347	0.272	0.12	0.47	0.515	0.594	0.312	0.583	0.579	0.64	0.438		0.364	0.368	0.246	0.148	0.316	0.377	0.235	0.134	0.333	0.374	0.209	0.135	0.45	0.515	0.546	0.264	0.583	0.587	0.635
								7:20:00	0.055	0.358	0.329	0.305	0.142	0.357	0.332	0.189	0.156	0.361	0.347	0.274	0.12	0.469	0.514	0.593	0.316	0.583	0.579	0.64	0.443		0.363	0.369	0.248	0.149	0.315	0.377	0.237	0.134	0.331	0.374	0.21	0.136	0.448	0.515	0.551	0.267	0.583	0.587	0.636
								7:25:00	0.055	0.357	0.33	0.307	0.143	0.356	0.332	0.191	0.157	0.359	0.348	0.275	0.121	0.468	0.513	0.592	0.319	0.583	0.58	0.64	0.447		0.363	0.369	0.25	0.15	0.313	0.377	0.238	0.135	0.329	0.373	0.212	0.137	0.446	0.514	0.557	0.27	0.583	0.588	0.636
								7:30:00	0.055	0.356	0.33	0.309	0.144	0.354	0.333	0.192	0.158	0.358	0.348	0.277	0.122	0.467	0.512	0.591	0.323	0.584	0.581	0.641	0.452		0.361	0.369	0.251	0.151	0.312	0.377	0.24	0.136	0.327	0.373	0.213	0.138	0.445	0.513	0.562	0.273	0.584	0.588	0.637
								7:35:00	0.055	0.354	0.331	0.31	0.145	0.352	0.333	0.193	0.159	0.356	0.348	0.279	0.123	0.466	0.511	0.591	0.326	0.584	0.581	0.641	0.457		0.36	0.369	0.253	0.152	0.311	0.376	0.241	0.137	0.326	0.372	0.215	0.14	0.444	0.512	0.568	0.276	0.584	0.589	0.637
								7:40:00	0.055	0.353	0.331	0.312	0.146	0.35	0.334	0.195	0.16	0.355	0.348	0.28	0.124	0.465	0.51	0.59	0.33	0.584	0.582	0.641	0.461		0.359	0.369	0.254	0.153	0.31	0.376	0.243	0.138	0.324	0.371	0.216	0.141	0.442	0.512	0.573	0.279	0.584	0.589	0.638
								7:45:00	0.055	0.351	0.332	0.313	0.147	0.349	0.334	0.196	0.161	0.353	0.348	0.282	0.125	0.464	0.509	0.589	0.334	0.585	0.582	0.642	0.466		0.358	0.369	0.256	0.154	0.308	0.376	0.245	0.139	0.322	0.371	0.218	0.142	0.441	0.511	0.579	0.282	0.585	0.59	0.639
								7:50:00	0.055	0.35	0.332	0.315	0.148	0.347	0.335	0.198	0.163	0.351	0.348	0.284	0.126	0.463	0.508	0.589	0.337	0.585	0.583	0.643	0.47		0.356	0.37	0.257	0.155	0.307	0.376	0.246	0.14	0.32	0.37	0.219	0.143	0.44	0.51	0.584	0.285	0.585	0.59	0.64
								7:55:00	0.055	0.349	0.333	0.316	0.148	0.345	0.335	0.199	0.164	0.35	0.348	0.285	0.127	0.462	0.507	0.588	0.341	0.585	0.584	0.643	0.475		0.356	0.37	0.259	0.157	0.306	0.376	0.247	0.141	0.319	0.37	0.221	0.144	0.438	0.51	0.589	0.288	0.585	0.591	0.641
								8:00:00	0.055	0.347	0.334	0.318	0.149	0.344	0.336	0.2	0.165	0.349	0.348	0.287	0.128	0.461	0.507	0.587	0.344	0.586	0.584	0.643	0.48		0.355	0.37	0.261	0.158	0.305	0.376	0.249	0.142	0.317	0.369	0.222	0.145	0.437	0.509	0.594	0.291	0.585	0.592	0.642
								8:05:00	0.055	0.346	0.334	0.319	0.15	0.342	0.336	0.202	0.166	0.347	0.348	0.289	0.129	0.46	0.506	0.587	0.348	0.586	0.585	0.644	0.484		0.354	0.37	0.262	0.159	0.304	0.376	0.251	0.143	0.315	0.369	0.224	0.146	0.436	0.508	0.596	0.294	0.586	0.592	0.643
								8:10:00	0.055	0.345	0.334	0.321	0.151	0.341	0.336	0.203	0.167	0.346	0.348	0.29	0.129	0.459	0.506	0.586	0.352	0.586	0.586	0.644	0.488		0.352	0.37	0.263	0.16	0.303	0.375	0.252	0.144	0.314	0.368	0.225	0.147	0.435	0.508	0.596	0.297	0.586	0.593	0.643
								8:15:00	0.055	0.343	0.335	0.322	0.152	0.339	0.337	0.204	0.168	0.344	0.348	0.292	0.13	0.458	0.505	0.586	0.355	0.587	0.586	0.645	0.493		0.351	0.37	0.265	0.161	0.301	0.375	0.254	0.145	0.312	0.367	0.227	0.148	0.433	0.507	0.596	0.3	0.586	0.593	0.644
								8:20:00	0.055	0.342	0.335	0.324	0.153	0.337	0.337	0.206	0.17	0.343	0.348	0.294	0.131	0.457	0.505	0.585	0.359	0.587	0.587	0.646	0.498		0.351	0.37	0.267	0.162	0.3	0.375	0.255	0.146	0.311	0.367	0.228	0.149	0.432	0.507	0.596	0.303	0.587	0.594	0.645
								8:25:00	0.055	0.341	0.336	0.325	0.154	0.336	0.337	0.207	0.171	0.342	0.348	0.296	0.132	0.456	0.504	0.585	0.362	0.587	0.588	0.647	0.502		0.35	0.37	0.268	0.163	0.299	0.375	0.257	0.148	0.309	0.366	0.23	0.15	0.431	0.506	0.596	0.306	0.587	0.595	0.646
								8:30:00	0.055	0.34	0.336	0.326	0.155	0.334	0.338	0.209	0.172	0.34	0.348	0.297	0.133	0.455	0.503	0.584	0.366	0.587	0.588	0.648	0.506		0.349	0.37	0.269	0.164	0.298	0.375	0.258	0.149	0.308	0.366	0.231	0.151	0.43	0.506	0.595	0.31	0.587	0.595	0.647
								8:35:00	0.055	0.338	0.337	0.328	0.156	0.333	0.338	0.21	0.173	0.339	0.348	0.299	0.134	0.454	0.503	0.584	0.37	0.588	0.589	0.649	0.511		0.347	0.37	0.271	0.165	0.297	0.374	0.26	0.15	0.306	0.365	0.233	0.153	0.429	0.505	0.595	0.313	0.588	0.596	0.648
								8:40:00	0.055	0.337	0.337	0.329	0.157	0.331	0.338	0.211	0.174	0.337	0.348	0.3	0.135	0.453	0.503	0.583	0.373	0.588	0.589	0.649	0.515		0.347	0.37	0.272	0.166	0.296	0.374	0.261	0.151	0.304	0.364	0.234	0.154	0.427	0.505	0.594	0.316	0.588	0.596	0.648
								8:45:00	0.055	0.336	0.337	0.331	0.158	0.33	0.339	0.213	0.175	0.336	0.348	0.302	0.136	0.452	0.502	0.583	0.377	0.589	0.59	0.65	0.52		0.346	0.37	0.274	0.167	0.295	0.374	0.263	0.152	0.303	0.364	0.236	0.155	0.426	0.504	0.594	0.319	0.588	0.597	0.649
								8:50:00	0.055	0.335	0.338	0.332	0.158	0.328	0.339	0.214	0.177	0.335	0.347	0.304	0.137	0.451	0.502	0.582	0.38	0.589	0.591	0.651	0.524		0.345	0.37	0.275	0.168	0.294	0.374	0.264	0.153	0.301	0.363	0.238	0.156	0.425	0.504	0.594	0.322	0.589	0.598	0.65
								8:55:00	0.055	0.334	0.338	0.333	0.159	0.327	0.339	0.216	0.178	0.334	0.347	0.305	0.138	0.45	0.501	0.582	0.384	0.589	0.591	0.652	0.528		0.344	0.37	0.277	0.169	0.293	0.373	0.266	0.154	0.3	0.363	0.239	0.157	0.424	0.503	0.593	0.325	0.589	0.598	0.651
								9:00:00	0.055	0.333	0.339	0.335	0.16	0.325	0.339	0.217	0.179	0.332	0.347	0.307	0.139	0.449	0.501	0.582	0.388	0.59	0.592	0.652	0.532		0.343	0.37	0.278	0.17	0.292	0.373	0.267	0.155	0.299	0.362	0.241	0.158	0.423	0.503	0.593	0.328	0.589	0.599	0.652
								9:05:00	0.055	0.331	0.339	0.336	0.161	0.324	0.34	0.218	0.18	0.331	0.347	0.309	0.14	0.449	0.501	0.581	0.391	0.59	0.593	0.653	0.537		0.342	0.369	0.279	0.171	0.291	0.373	0.269	0.156	0.297	0.361	0.243	0.159	0.422	0.502	0.593	0.331	0.59	0.599	0.653
								9:10:00	0.055	0.33	0.339	0.337	0.162	0.322	0.34	0.22	0.181	0.33	0.347	0.31	0.141	0.448	0.5	0.581	0.395	0.59	0.593	0.654	0.541		0.341	0.369	0.281	0.172	0.29	0.372	0.27	0.157	0.296	0.361	0.244	0.16	0.421	0.502	0.592	0.334	0.59	0.6	0.653
								9:15:00	0.055	0.329	0.34	0.339	0.163	0.321	0.34	0.221	0.183	0.329	0.347	0.312	0.142	0.447	0.5	0.581	0.398	0.591	0.594	0.655	0.546		0.34	0.369	0.282	0.173	0.289	0.372	0.271	0.158	0.294	0.36	0.246	0.162	0.42	0.501	0.592	0.337	0.59	0.601	0.654
								9:20:00	0.055	0.328	0.34	0.34	0.164	0.319	0.34	0.222	0.184	0.327	0.347	0.313	0.143	0.446	0.5	0.581	0.402	0.591	0.595	0.655	0.55		0.339	0.369	0.283	0.174	0.288	0.372	0.273	0.159	0.293	0.36	0.247	0.163	0.419	0.501	0.591	0.34	0.591	0.601	0.655
								9:25:00	0.055	0.327	0.34	0.341	0.165	0.318	0.34	0.224	0.185	0.326	0.347	0.315	0.144	0.445	0.499	0.58	0.406	0.591	0.595	0.656	0.554		0.338	0.369	0.285	0.175	0.288	0.372	0.274	0.16	0.292	0.359	0.249	0.164	0.418	0.5	0.591	0.343	0.591	0.602	0.656
								9:30:00	0.055	0.325	0.34	0.343	0.166	0.317	0.341	0.225	0.186	0.325	0.347	0.317	0.145	0.444	0.499	0.58	0.409	0.592	0.596	0.657	0.558		0.337	0.369	0.286	0.176	0.287	0.371	0.276	0.161	0.29	0.358	0.251	0.165	0.417	0.5	0.591	0.346	0.592	0.603	0.657
								9:35:00	0.055	0.324	0.341	0.344	0.167	0.315	0.341	0.226	0.188	0.324	0.346	0.318	0.145	0.443	0.499	0.579	0.413	0.592	0.596	0.658	0.562		0.336	0.369	0.288	0.177	0.286	0.371	0.277	0.162	0.289	0.358	0.252	0.166	0.416	0.499	0.59	0.348	0.592	0.603	0.658
								9:40:00	0.055	0.323	0.341	0.345	0.168	0.314	0.341	0.228	0.189	0.322	0.346	0.32	0.146	0.443	0.498	0.579	0.416	0.592	0.597	0.659	0.567		0.335	0.368	0.289	0.178	0.285	0.371	0.278	0.163	0.287	0.357	0.254	0.167	0.415	0.499	0.59	0.352	0.592	0.604	0.658
								9:45:00	0.055	0.322	0.341	0.346	0.169	0.313	0.341	0.229	0.19	0.321	0.346	0.321	0.147	0.442	0.498	0.578	0.42	0.592	0.598	0.659	0.571		0.334	0.368	0.29	0.179	0.284	0.37	0.28	0.164	0.286	0.356	0.255	0.168	0.414	0.498	0.59	0.354	0.592	0.604	0.659
								9:50:00	0.055	0.321	0.341	0.347	0.17	0.312	0.341	0.23	0.191	0.32	0.346	0.323	0.148	0.441	0.498	0.578	0.423	0.593	0.599	0.66	0.575		0.333	0.368	0.292	0.181	0.283	0.37	0.281	0.165	0.285	0.356	0.257	0.169	0.413	0.498	0.589	0.357	0.593	0.605	0.66
								9:55:00	0.055	0.32	0.342	0.349	0.171	0.31	0.341	0.232	0.192	0.319	0.346	0.324	0.149	0.44	0.497	0.578	0.427	0.593	0.599	0.661	0.579		0.333	0.368	0.293	0.182	0.282	0.37	0.283	0.167	0.284	0.355	0.259	0.17	0.412	0.498	0.589	0.36	0.593	0.606	0.661
								10:00:00	0.055	0.319	0.342	0.35	0.172	0.309	0.341	0.233	0.194	0.318	0.346	0.326	0.15	0.44	0.497	0.578	0.431	0.593	0.6	0.662	0.584		0.332	0.368	0.294	0.183	0.281	0.369	0.284	0.168	0.282	0.355	0.26	0.171	0.411	0.497	0.589	0.363	0.593	0.606	0.662
								10:05:00	0.055	0.318	0.342	0.351	0.172	0.308	0.342	0.234	0.195	0.317	0.346	0.327	0.151	0.439	0.497	0.578	0.434	0.594	0.6	0.662	0.588		0.331	0.368	0.296	0.184	0.281	0.369	0.285	0.169	0.281	0.354	0.262	0.172	0.41	0.497	0.588	0.366	0.594	0.607	0.663
								10:10:00	0.055	0.317	0.342	0.352	0.173	0.306	0.342	0.236	0.196	0.316	0.345	0.329	0.152	0.438	0.496	0.578	0.438	0.594	0.601	0.663	0.592		0.33	0.367	0.297	0.185	0.28	0.368	0.287	0.17	0.28	0.354	0.263	0.173	0.409	0.496	0.588	0.369	0.594	0.607	0.664
								10:15:00	0.055	0.316	0.342	0.353	0.174	0.305	0.342	0.237	0.197	0.314	0.345	0.33	0.153	0.437	0.496	0.578	0.441	0.594	0.601	0.664	0.596		0.329	0.367	0.298	0.186	0.279	0.368	0.288	0.171	0.279	0.353	0.265	0.174	0.408	0.496	0.588	0.372	0.594	0.608	0.664
								10:20:00	0.055	0.315	0.343	0.354	0.175	0.304	0.342	0.238	0.198	0.313	0.345	0.331	0.154	0.436	0.496	0.579	0.445	0.595	0.602	0.665	0.601		0.329	0.367	0.3	0.187	0.278	0.368	0.289	0.172	0.277	0.352	0.266	0.176	0.407	0.496	0.587	0.375	0.595	0.608	0.665
								10:25:00	0.055	0.313	0.343	0.356	0.176	0.303	0.342	0.24	0.2	0.312	0.345	0.333	0.155	0.436	0.496	0.579	0.448	0.595	0.603	0.665	0.605		0.327	0.367	0.301	0.188	0.278	0.367	0.291	0.173	0.276	0.352	0.268	0.177	0.406	0.495	0.587	0.378	0.595	0.609	0.666
								10:30:00	0.055	0.313	0.343	0.357	0.177	0.301	0.342	0.241	0.201	0.311	0.345	0.334	0.156	0.435	0.495	0.579	0.452	0.595	0.603	0.666	0.609		0.326	0.367	0.302	0.189	0.277	0.367	0.292	0.174	0.275	0.351	0.269	0.178	0.406	0.495	0.587	0.381	0.595	0.61	0.667
								10:35:00	0.056	0.312	0.343	0.358	0.178	0.301	0.342	0.242	0.202	0.31	0.345	0.336	0.157	0.434	0.495	0.579	0.456	0.596	0.604	0.667	0.613		0.326	0.367	0.304	0.19	0.276	0.367	0.293	0.175	0.274	0.351	0.271	0.179	0.405	0.495	0.586	0.384	0.596	0.61	0.668
								10:40:00	0.055	0.31	0.343	0.359	0.179	0.299	0.342	0.244	0.203	0.309	0.344	0.337	0.158	0.434	0.495	0.579	0.459	0.596	0.605	0.668	0.617		0.325	0.366	0.305	0.191	0.275	0.366	0.295	0.176	0.273	0.35	0.273	0.18	0.404	0.494	0.586	0.387	0.596	0.611	0.669
								10:45:00	0.055	0.309	0.344	0.36	0.18	0.298	0.342	0.245	0.204	0.308	0.344	0.339	0.159	0.433	0.495	0.579	0.462	0.596	0.605	0.668	0.621		0.324	0.366	0.306	0.192	0.275	0.366	0.296	0.177	0.272	0.349	0.274	0.181	0.403	0.494	0.586	0.39	0.596	0.611	0.669
								10:50:00	0.055	0.309	0.344	0.361	0.181	0.297	0.342	0.246	0.205	0.307	0.344	0.34	0.16	0.432	0.494	0.579	0.466	0.597	0.606	0.669	0.625		0.324	0.366	0.308	0.193	0.274	0.365	0.297	0.178	0.27	0.349	0.275	0.182	0.402	0.493	0.585	0.393	0.597	0.612	0.67
								10:55:00	0.056	0.308	0.344	0.362	0.182	0.296	0.342	0.248	0.207	0.306	0.344	0.341	0.161	0.431	0.494	0.579	0.469	0.597	0.606	0.67	0.629		0.323	0.366	0.309	0.194	0.273	0.365	0.298	0.179	0.269	0.348	0.277	0.183	0.401	0.493	0.585	0.395	0.597	0.613	0.671
								11:00:00	0.055	0.307	0.344	0.363	0.183	0.295	0.342	0.249	0.208	0.305	0.343	0.343	0.162	0.431	0.494	0.58	0.473	0.597	0.608	0.671	0.633		0.322	0.365	0.31	0.195	0.273	0.365	0.3	0.18	0.268	0.348	0.278	0.184	0.4	0.493	0.585	0.398	0.597	0.613	0.672
								11:05:00	0.055	0.306	0.344	0.364	0.184	0.294	0.342	0.25	0.209	0.304	0.343	0.344	0.163	0.43	0.494	0.58	0.476	0.598	0.608	0.671	0.637		0.322	0.365	0.311	0.196	0.272	0.364	0.301	0.181	0.267	0.347	0.28	0.185	0.4	0.492	0.585	0.401	0.598	0.614	0.673
								11:10:00	0.056	0.305	0.344	0.365	0.185	0.293	0.342	0.251	0.21	0.303	0.343	0.345	0.164	0.429	0.493	0.58	0.48	0.598	0.609	0.672	0.64		0.321	0.365	0.312	0.197	0.271	0.364	0.302	0.182	0.266	0.346	0.281	0.187	0.399	0.492	0.584	0.404	0.598	0.614	0.673
								11:15:00	0.056	0.304	0.344	0.366	0.186	0.292	0.342	0.253	0.211	0.302	0.343	0.347	0.165	0.429	0.493	0.58	0.484	0.598	0.609	0.673	0.642		0.32	0.365	0.314	0.199	0.271	0.363	0.303	0.184	0.265	0.346	0.283	0.188	0.398	0.492	0.584	0.407	0.598	0.615	0.674
								11:20:00	0.056	0.303	0.344	0.367	0.186	0.291	0.343	0.254	0.212	0.301	0.343	0.348	0.165	0.428	0.493	0.58	0.487	0.599	0.61	0.674	0.644		0.32	0.365	0.315	0.2	0.27	0.363	0.305	0.185	0.264	0.345	0.284	0.189	0.397	0.491	0.584	0.409	0.599	0.615	0.675
								11:25:00	0.056	0.302	0.344	0.368	0.187	0.29	0.342	0.255	0.214	0.3	0.342	0.349	0.166	0.427	0.493	0.58	0.49	0.599	0.61	0.675	0.645		0.319	0.364	0.316	0.201	0.269	0.363	0.306	0.186	0.263	0.345	0.286	0.19	0.396	0.491	0.584	0.412	0.599	0.616	0.676
								11:30:00	0.056	0.301	0.344	0.369	0.188	0.289	0.343	0.256	0.215	0.299	0.342	0.351	0.167	0.427	0.492	0.58	0.494	0.599	0.611	0.675	0.646		0.318	0.364	0.317	0.202	0.269	0.362	0.307	0.187	0.262	0.344	0.287	0.191	0.395	0.491	0.584	0.415	0.599	0.617	0.677
								11:35:00	0.056	0.3	0.345	0.37	0.189	0.287	0.343	0.258	0.216	0.298	0.342	0.352	0.168	0.426	0.492	0.58	0.498	0.6	0.612	0.676	0.647		0.318	0.364	0.318	0.203	0.268	0.362	0.309	0.188	0.261	0.344	0.289	0.192	0.394	0.49	0.583	0.418	0.6	0.617	0.678
								11:40:00	0.056	0.299	0.345	0.371	0.19	0.286	0.342	0.259	0.217	0.297	0.342	0.353	0.169	0.426	0.492	0.58	0.501	0.6	0.612	0.677	0.648		0.317	0.364	0.32	0.204	0.267	0.361	0.31	0.189	0.26	0.343	0.29	0.193	0.394	0.49	0.583	0.421	0.6	0.618	0.679
								11:45:00	0.056	0.299	0.345	0.372	0.191	0.285	0.342	0.26	0.218	0.297	0.341	0.354	0.17	0.425	0.492	0.58	0.505	0.6	0.613	0.678	0.648		0.316	0.363	0.321	0.205	0.267	0.361	0.311	0.19	0.259	0.343	0.292	0.194	0.393	0.49	0.583	0.423	0.6	0.618	0.679
								11:50:00	0.056	0.298	0.345	0.373	0.192	0.284	0.342	0.261	0.22	0.296	0.341	0.356	0.171	0.424	0.491	0.58	0.508	0.601	0.614	0.679	0.649		0.315	0.363	0.322	0.206	0.266	0.361	0.312	0.191	0.258	0.342	0.293	0.195	0.392	0.489	0.583	0.426	0.601	0.619	0.68
								11:55:00	0.056	0.297	0.345	0.374	0.193	0.284	0.342	0.262	0.221	0.295	0.341	0.357	0.172	0.424	0.491	0.58	0.511	0.601	0.614	0.68	0.649		0.314	0.363	0.323	0.207	0.265	0.36	0.313	0.192	0.257	0.342	0.294	0.196	0.391	0.489	0.583	0.429	0.601	0.62	0.681
								12:00:00	0.056	0.296	0.345	0.375	0.194	0.283	0.342	0.264	0.222	0.294	0.341	0.358	0.173	0.423	0.491	0.58	0.515	0.601	0.615	0.68	0.65		0.314	0.363	0.324	0.208	0.265	0.36	0.314	0.193	0.256	0.341	0.296	0.197	0.391	0.489	0.583	0.432	0.601	0.62	0.682
								12:05:00	0.056	0.295	0.345	0.376	0.194	0.282	0.342	0.265	0.223	0.293	0.34	0.359	0.174	0.422	0.491	0.58	0.518	0.602	0.616	0.681	0.651		0.313	0.362	0.325	0.209	0.264	0.359	0.315	0.194	0.255	0.34	0.297	0.198	0.39	0.488	0.582	0.435	0.602	0.621	0.682
								12:10:00	0.056	0.294	0.345	0.377	0.195	0.281	0.342	0.266	0.224	0.292	0.34	0.361	0.175	0.422	0.491	0.58	0.522	0.602	0.616	0.682	0.651		0.312	0.362	0.326	0.21	0.264	0.359	0.317	0.195	0.254	0.34	0.299	0.199	0.389	0.488	0.582	0.437	0.602	0.621	0.683
								12:15:00	0.056	0.294	0.345	0.378	0.196	0.28	0.342	0.267	0.225	0.291	0.34	0.362	0.175	0.421	0.49	0.58	0.525	0.602	0.617	0.683	0.652		0.312	0.362	0.328	0.211	0.263	0.359	0.318	0.196	0.253	0.339	0.3	0.201	0.389	0.488	0.583	0.44	0.602	0.622	0.684
								12:20:00	0.056	0.293	0.345	0.379	0.197	0.279	0.342	0.268	0.226	0.291	0.34	0.363	0.176	0.421	0.49	0.581	0.529	0.603	0.617	0.684	0.652		0.311	0.362	0.329	0.212	0.263	0.358	0.319	0.197	0.252	0.339	0.301	0.202	0.388	0.488	0.583	0.443	0.603	0.622	0.685
								12:25:00	0.056	0.292	0.345	0.38	0.198	0.278	0.342	0.27	0.228	0.29	0.339	0.364	0.177	0.42	0.49	0.581	0.532	0.603	0.618	0.685	0.653		0.311	0.361	0.33	0.213	0.262	0.358	0.32	0.198	0.251	0.338	0.303	0.203	0.387	0.487	0.583	0.446	0.603	0.623	0.686
								12:30:00	0.056	0.291	0.345	0.381	0.199	0.277	0.342	0.271	0.228	0.289	0.339	0.365	0.178	0.419	0.49	0.581	0.535	0.603	0.618	0.685	0.654		0.31	0.361	0.331	0.214	0.261	0.357	0.321	0.199	0.25	0.338	0.304	0.204	0.386	0.487	0.583	0.448	0.603	0.623	0.686
								12:35:00	0.056	0.291	0.345	0.382	0.2	0.276	0.342	0.272	0.23	0.288	0.339	0.366	0.179	0.419	0.49	0.581	0.539	0.604	0.619	0.686	0.654		0.31	0.361	0.332	0.215	0.261	0.357	0.322	0.2	0.25	0.337	0.306	0.205	0.386	0.487	0.583	0.451	0.604	0.624	0.687
								12:40:00	0.056	0.29	0.346	0.382	0.201	0.275	0.342	0.273	0.231	0.287	0.339	0.368	0.18	0.418	0.489	0.581	0.542	0.604	0.62	0.687	0.655		0.31	0.361	0.333	0.216	0.26	0.357	0.323	0.201	0.249	0.337	0.307	0.206	0.385	0.486	0.583	0.454	0.604	0.625	0.688
								12:45:00	0.056	0.289	0.346	0.383	0.202	0.275	0.342	0.274	0.232	0.287	0.338	0.369	0.181	0.418	0.489	0.581	0.545	0.605	0.62	0.688	0.655		0.309	0.36	0.334	0.217	0.26	0.356	0.324	0.202	0.248	0.336	0.308	0.207	0.384	0.486	0.583	0.457	0.604	0.625	0.689
								12:50:00	0.056	0.288	0.346	0.384	0.202	0.274	0.342	0.275	0.233	0.286	0.338	0.37	0.182	0.417	0.489	0.581	0.548	0.605	0.621	0.688	0.656		0.308	0.36	0.335	0.218	0.259	0.356	0.325	0.203	0.247	0.335	0.31	0.208	0.383	0.486	0.584	0.459	0.605	0.626	0.69
								12:55:00	0.056	0.288	0.346	0.385	0.203	0.273	0.342	0.277	0.234	0.285	0.338	0.371	0.183	0.417	0.489	0.581	0.552	0.605	0.622	0.689	0.656		0.308	0.36	0.336	0.219	0.259	0.355	0.327	0.204	0.246	0.335	0.311	0.209	0.383	0.486	0.584	0.462	0.605	0.626	0.691
								13:00:00	0.056	0.287	0.346	0.386	0.204	0.272	0.342	0.278	0.235	0.284	0.337	0.372	0.183	0.416	0.489	0.581	0.555	0.605	0.623	0.69	0.657		0.307	0.36	0.337	0.22	0.258	0.355	0.328	0.205	0.245	0.334	0.313	0.21	0.382	0.485	0.584	0.465	0.605	0.627	0.691
								13:05:00	0.056	0.286	0.346	0.387	0.205	0.271	0.342	0.279	0.236	0.283	0.337	0.373	0.184	0.416	0.489	0.581	0.558	0.606	0.623	0.691	0.658		0.307	0.359	0.338	0.221	0.258	0.355	0.329	0.206	0.244	0.334	0.314	0.211	0.382	0.485	0.585	0.468	0.606	0.628	0.692
								13:10:00	0.056	0.285	0.346	0.387	0.206	0.27	0.341	0.28	0.237	0.283	0.337	0.374	0.185	0.415	0.488	0.581	0.561	0.606	0.624	0.692	0.658		0.306	0.359	0.339	0.222	0.257	0.354	0.33	0.207	0.243	0.333	0.315	0.212	0.381	0.485	0.585	0.47	0.606	0.628	0.693
								13:15:00	0.056	0.285	0.346	0.388	0.207	0.269	0.341	0.281	0.238	0.282	0.337	0.375	0.186	0.414	0.488	0.581	0.564	0.607	0.624	0.692	0.659		0.306	0.359	0.34	0.223	0.257	0.354	0.331	0.208	0.242	0.333	0.316	0.213	0.38	0.484	0.585	0.473	0.606	0.629	0.694
								13:20:00	0.056	0.284	0.346	0.389	0.208	0.269	0.341	0.282	0.24	0.281	0.336	0.376	0.187	0.414	0.488	0.581	0.567	0.607	0.625	0.693	0.659		0.305	0.359	0.341	0.224	0.256	0.353	0.332	0.209	0.242	0.332	0.318	0.214	0.379	0.484	0.585	0.476	0.607	0.629	0.694
								13:25:00	0.056	0.283	0.346	0.39	0.208	0.268	0.341	0.283	0.241	0.28	0.336	0.377	0.188	0.413	0.488	0.581	0.57	0.607	0.625	0.694	0.66		0.304	0.358	0.342	0.225	0.256	0.353	0.333	0.21	0.241	0.332	0.319	0.215	0.379	0.484	0.585	0.478	0.607	0.63	0.695
								13:30:00	0.056	0.283	0.346	0.391	0.209	0.267	0.341	0.284	0.242	0.28	0.336	0.379	0.189	0.413	0.488	0.581	0.571	0.608	0.626	0.695	0.661		0.304	0.358	0.343	0.226	0.255	0.352	0.334	0.211	0.24	0.331	0.32	0.216	0.378	0.484	0.585	0.481	0.607	0.63	0.696
								13:35:00	0.056	0.282	0.346	0.391	0.21	0.266	0.341	0.285	0.243	0.279	0.336	0.38	0.19	0.412	0.487	0.581	0.572	0.608	0.627	0.696	0.661		0.303	0.358	0.344	0.227	0.255	0.352	0.335	0.212	0.239	0.331	0.322	0.217	0.377	0.483	0.585	0.483	0.608	0.631	0.697
								13:40:00	0.056	0.281	0.346	0.392	0.211	0.265	0.341	0.286	0.244	0.278	0.335	0.38	0.19	0.412	0.487	0.581	0.572	0.608	0.627	0.696	0.662		0.303	0.358	0.345	0.228	0.254	0.352	0.336	0.212	0.238	0.33	0.323	0.218	0.377	0.483	0.585	0.486	0.608	0.631	0.697
								13:45:00	0.056	0.281	0.346	0.393	0.212	0.265	0.341	0.287	0.245	0.278	0.335	0.382	0.191	0.411	0.487	0.581	0.572	0.609	0.628	0.697	0.662		0.303	0.357	0.346	0.229	0.254	0.351	0.337	0.214	0.238	0.33	0.324	0.219	0.376	0.483	0.585	0.489	0.608	0.632	0.698
								13:50:00	0.056	0.28	0.346	0.394	0.213	0.264	0.341	0.289	0.246	0.277	0.335	0.383	0.192	0.411	0.487	0.582	0.573	0.609	0.628	0.698	0.663		0.302	0.357	0.347	0.23	0.253	0.351	0.338	0.215	0.237	0.329	0.325	0.22	0.376	0.483	0.586	0.491	0.609	0.633	0.699
								13:55:00	0.056	0.279	0.346	0.394	0.214	0.263	0.341	0.29	0.247	0.276	0.335	0.383	0.193	0.41	0.487	0.582	0.573	0.609	0.629	0.699	0.664		0.302	0.357	0.348	0.231	0.253	0.35	0.339	0.216	0.236	0.329	0.327	0.221	0.375	0.482	0.586	0.494	0.609	0.633	0.7
								14:00:00	0.056	0.279	0.346	0.395	0.215	0.262	0.341	0.291	0.248	0.276	0.334	0.385	0.194	0.41	0.487	0.582	0.573	0.61	0.63	0.7	0.664		0.302	0.357	0.349	0.232	0.252	0.35	0.34	0.217	0.235	0.328	0.328	0.222	0.374	0.482	0.586	0.497	0.61	0.634	0.7
								14:05:00	0.056	0.278	0.346	0.396	0.215	0.262	0.34	0.292	0.249	0.275	0.334	0.385	0.195	0.409	0.487	0.582	0.573	0.61	0.63	0.7	0.665		0.301	0.356	0.35	0.233	0.252	0.35	0.341	0.218	0.235	0.328	0.329	0.223	0.374	0.482	0.586	0.5	0.61	0.634	0.701
								14:10:00	0.056	0.277	0.346	0.397	0.216	0.261	0.34	0.293	0.25	0.274	0.334	0.387	0.195	0.409	0.486	0.582	0.573	0.61	0.631	0.701	0.666		0.301	0.356	0.351	0.233	0.252	0.349	0.342	0.218	0.234	0.327	0.33	0.224	0.373	0.482	0.586	0.502	0.61	0.635	0.702
								14:15:00	0.056	0.277	0.346	0.397	0.217	0.26	0.34	0.294	0.251	0.273	0.333	0.387	0.196	0.408	0.486	0.582	0.573	0.611	0.631	0.702	0.666		0.3	0.356	0.352	0.234	0.251	0.349	0.343	0.219	0.233	0.327	0.332	0.225	0.373	0.481	0.586	0.505	0.61	0.635	0.702
								14:20:00	0.056	0.276	0.346	0.398	0.218	0.259	0.34	0.295	0.252	0.273	0.333	0.388	0.197	0.408	0.486	0.582	0.573	0.611	0.632	0.703	0.667		0.3	0.355	0.353	0.235	0.251	0.348	0.343	0.22	0.232	0.326	0.333	0.226	0.372	0.481	0.586	0.507	0.611	0.636	0.703
								14:25:00	0.056	0.275	0.346	0.399	0.219	0.259	0.34	0.296	0.253	0.272	0.333	0.389	0.198	0.407	0.486	0.582	0.572	0.611	0.632	0.703	0.667		0.3	0.355	0.354	0.236	0.25	0.348	0.344	0.221	0.232	0.326	0.334	0.227	0.372	0.481	0.586	0.51	0.611	0.636	0.704
								14:30:00	0.056	0.275	0.346	0.399	0.22	0.258	0.34	0.297	0.254	0.271	0.333	0.39	0.199	0.407	0.486	0.582	0.572	0.612	0.633	0.704	0.668		0.299	0.355	0.355	0.237	0.25	0.348	0.345	0.222	0.231	0.325	0.335	0.229	0.371	0.481	0.586	0.513	0.611	0.637	0.705
								14:35:00	0.056	0.274	0.346	0.4	0.22	0.257	0.339	0.298	0.255	0.271	0.332	0.391	0.2	0.406	0.485	0.582	0.572	0.612	0.633	0.705	0.669		0.298	0.355	0.356	0.238	0.249	0.347	0.346	0.223	0.23	0.325	0.336	0.23	0.37	0.48	0.587	0.515	0.612	0.637	0.705
								14:40:00	0.056	0.274	0.346	0.401	0.221	0.257	0.339	0.299	0.256	0.27	0.332	0.392	0.201	0.406	0.485	0.582	0.572	0.612	0.634	0.705	0.669		0.298	0.354	0.357	0.239	0.249	0.347	0.347	0.224	0.23	0.324	0.338	0.231	0.37	0.48	0.587	0.518	0.612	0.638	0.706
								14:45:00	0.056	0.273	0.346	0.402	0.222	0.256	0.339	0.3	0.257	0.269	0.332	0.393	0.201	0.406	0.485	0.582	0.572	0.613	0.634	0.706	0.67		0.298	0.354	0.358	0.24	0.248	0.346	0.348	0.225	0.229	0.324	0.339	0.232	0.369	0.48	0.587	0.521	0.612	0.638	0.707
								14:50:00	0.056	0.272	0.346	0.402	0.223	0.255	0.339	0.301	0.258	0.269	0.331	0.394	0.202	0.405	0.485	0.582	0.572	0.613	0.635	0.707	0.671		0.298	0.354	0.359	0.241	0.248	0.346	0.349	0.226	0.228	0.323	0.34	0.233	0.369	0.48	0.587	0.523	0.613	0.639	0.707
								14:55:00	0.056	0.272	0.346	0.403	0.224	0.255	0.339	0.302	0.259	0.268	0.331	0.395	0.203	0.405	0.485	0.582	0.572	0.613	0.635	0.708	0.671		0.297	0.354	0.36	0.242	0.248	0.346	0.35	0.227	0.227	0.323	0.341	0.234	0.368	0.479	0.587	0.526	0.613	0.639	0.708
								15:00:00	0.056	0.271	0.346	0.404	0.225	0.254	0.339	0.303	0.26	0.268	0.331	0.395	0.204	0.404	0.485	0.582	0.572	0.613	0.636	0.708	0.672		0.297	0.353	0.361	0.243	0.247	0.345	0.351	0.228	0.227	0.323	0.342	0.235	0.367	0.479	0.587	0.528	0.613	0.64	0.709
								15:05:00	0.057	0.271	0.346	0.404	0.226	0.253	0.339	0.304	0.261	0.267	0.331	0.396	0.205	0.404	0.484	0.582	0.572	0.614	0.636	0.709	0.672		0.296	0.353	0.362	0.244	0.247	0.345	0.352	0.229	0.226	0.322	0.343	0.236	0.367	0.479	0.587	0.531	0.614	0.64	0.709
								15:10:00	0.056	0.27	0.346	0.405	0.226	0.252	0.338	0.305	0.262	0.266	0.33	0.397	0.205	0.403	0.484	0.582	0.572	0.614	0.637	0.71	0.673		0.296	0.353	0.362	0.245	0.246	0.344	0.352	0.23	0.225	0.321	0.344	0.237	0.366	0.479	0.587	0.533	0.614	0.64	0.71
								15:15:00	0.057	0.27	0.346	0.406	0.227	0.252	0.338	0.306	0.263	0.266	0.33	0.398	0.206	0.403	0.484	0.582	0.572	0.614	0.637	0.71	0.674		0.296	0.353	0.363	0.246	0.246	0.344	0.353	0.23	0.225	0.321	0.345	0.238	0.366	0.479	0.587	0.536	0.614	0.641	0.711
								15:20:00	0.057	0.269	0.346	0.406	0.228	0.251	0.338	0.307	0.264	0.265	0.33	0.399	0.207	0.403	0.484	0.582	0.572	0.615	0.638	0.711	0.674		0.295	0.352	0.364	0.247	0.245	0.344	0.354	0.231	0.224	0.321	0.346	0.239	0.365	0.478	0.587	0.539	0.615	0.641	0.711
								15:25:00	0.057	0.269	0.346	0.407	0.229	0.251	0.338	0.308	0.265	0.265	0.33	0.4	0.208	0.402	0.484	0.582	0.572	0.615	0.639	0.712	0.675		0.295	0.352	0.365	0.248	0.245	0.343	0.355	0.232	0.223	0.32	0.348	0.24	0.364	0.478	0.588	0.541	0.615	0.642	0.712
								15:30:00	0.057	0.268	0.345	0.408	0.23	0.25	0.338	0.309	0.266	0.264	0.329	0.401	0.209	0.402	0.484	0.582	0.572	0.615	0.639	0.712	0.676		0.294	0.352	0.366	0.249	0.245	0.343	0.356	0.233	0.223	0.32	0.349	0.241	0.364	0.478	0.588	0.544	0.615	0.643	0.713
								15:35:00	0.057	0.267	0.346	0.408	0.231	0.249	0.338	0.31	0.267	0.263	0.329	0.401	0.21	0.401	0.484	0.582	0.571	0.616	0.64	0.713	0.676		0.294	0.352	0.367	0.25	0.244	0.343	0.357	0.234	0.222	0.319	0.35	0.242	0.364	0.478	0.588	0.546	0.616	0.643	0.713
								15:40:00	0.057	0.267	0.345	0.409	0.232	0.249	0.338	0.311	0.268	0.263	0.329	0.402	0.21	0.401	0.484	0.582	0.571	0.616	0.64	0.714	0.677		0.294	0.351	0.368	0.251	0.244	0.342	0.357	0.235	0.222	0.319	0.351	0.243	0.363	0.478	0.588	0.549	0.616	0.644	0.714
								15:45:00	0.057	0.266	0.346	0.41	0.233	0.248	0.338	0.312	0.269	0.262	0.329	0.403	0.211	0.4	0.483	0.582	0.571	0.616	0.641	0.714	0.678		0.294	0.351	0.369	0.252	0.243	0.342	0.358	0.236	0.221	0.319	0.352	0.245	0.363	0.477	0.588	0.552	0.616	0.644	0.715
								15:50:00	0.057	0.266	0.346	0.41	0.234	0.248	0.338	0.313	0.27	0.262	0.328	0.404	0.212	0.4	0.483	0.582	0.571	0.617	0.641	0.715	0.678		0.293	0.351	0.37	0.253	0.243	0.342	0.359	0.237	0.22	0.318	0.353	0.246	0.362	0.477	0.588	0.554	0.617	0.644	0.715
								15:55:00	0.057	0.265	0.345	0.411	0.234	0.247	0.337	0.313	0.271	0.261	0.328	0.405	0.213	0.4	0.483	0.582	0.571	0.617	0.642	0.716	0.679		0.293	0.351	0.371	0.254	0.243	0.341	0.36	0.237	0.22	0.318	0.354	0.247	0.362	0.477	0.588	0.556	0.617	0.645	0.716
								16:00:00	0.057	0.265	0.345	0.411	0.235	0.246	0.337	0.314	0.272	0.261	0.328	0.405	0.214	0.399	0.483	0.582	0.571	0.617	0.642	0.716	0.679		0.293	0.35	0.371	0.255	0.242	0.341	0.361	0.238	0.219	0.317	0.355	0.248	0.361	0.477	0.588	0.559	0.617	0.645	0.716
								16:05:00	0.057	0.264	0.346	0.412	0.236	0.246	0.337	0.315	0.273	0.26	0.328	0.406	0.215	0.399	0.483	0.582	0.571	0.618	0.642	0.717	0.68		0.292	0.35	0.372	0.256	0.242	0.341	0.361	0.239	0.218	0.317	0.356	0.249	0.361	0.477	0.588	0.562	0.617	0.646	0.717
								16:10:00	0.057	0.264	0.345	0.413	0.237	0.245	0.337	0.316	0.273	0.259	0.327	0.407	0.215	0.398	0.483	0.582	0.571	0.618	0.643	0.718	0.681		0.292	0.35	0.373	0.256	0.241	0.34	0.362	0.24	0.218	0.316	0.357	0.25	0.36	0.476	0.588	0.564	0.618	0.646	0.718
								16:15:00	0.057	0.263	0.345	0.413	0.238	0.245	0.337	0.317	0.274	0.259	0.327	0.407	0.216	0.398	0.482	0.582	0.571	0.618	0.643	0.718	0.681		0.292	0.35	0.374	0.257	0.241	0.34	0.363	0.241	0.217	0.316	0.358	0.251	0.36	0.476	0.588	0.566	0.618	0.647	0.718
								16:20:00	0.057	0.263	0.345	0.414	0.239	0.244	0.337	0.318	0.275	0.258	0.327	0.408	0.217	0.398	0.482	0.582	0.571	0.619	0.644	0.719	0.682		0.292	0.35	0.375	0.258	0.241	0.339	0.364	0.242	0.217	0.316	0.359	0.252	0.359	0.476	0.589	0.569	0.618	0.647	0.719
								16:25:00	0.057	0.262	0.345	0.414	0.24	0.243	0.336	0.319	0.276	0.258	0.326	0.409	0.218	0.397	0.482	0.582	0.571	0.619	0.645	0.72	0.683		0.292	0.349	0.376	0.259	0.24	0.339	0.364	0.243	0.216	0.315	0.36	0.253	0.359	0.476	0.589	0.571	0.619	0.648	0.719
								16:30:00	0.057	0.262	0.345	0.415	0.241	0.243	0.336	0.32	0.277	0.257	0.326	0.41	0.218	0.397	0.482	0.582	0.571	0.619	0.645	0.72	0.684		0.291	0.349	0.377	0.26	0.24	0.339	0.365	0.243	0.215	0.315	0.361	0.254	0.358	0.475	0.589	0.573	0.619	0.648	0.72
								16:35:00	0.057	0.261	0.345	0.416	0.242	0.242	0.336	0.321	0.278	0.257	0.326	0.411	0.219	0.396	0.482	0.582	0.571	0.62	0.646	0.721	0.684		0.291	0.349	0.377	0.261	0.24	0.338	0.366	0.244	0.215	0.314	0.362	0.255	0.358	0.475	0.589	0.575	0.619	0.648	0.721
								16:40:00	0.057	0.261	0.345	0.416	0.242	0.242	0.336	0.321	0.279	0.256	0.326	0.411	0.22	0.396	0.482	0.582	0.57	0.62	0.646	0.721	0.685		0.291	0.349	0.378	0.262	0.239	0.338	0.367	0.245	0.214	0.314	0.363	0.256	0.357	0.475	0.589	0.576	0.62	0.649	0.721
								16:45:00	0.057	0.26	0.345	0.417	0.243	0.241	0.336	0.322	0.28	0.255	0.326	0.412	0.221	0.396	0.482	0.582	0.57	0.62	0.647	0.722	0.686		0.29	0.348	0.379	0.263	0.239	0.338	0.367	0.246	0.214	0.314	0.364	0.257	0.357	0.475	0.589	0.577	0.62	0.649	0.722
								16:50:00	0.057	0.26	0.345	0.417	0.244	0.24	0.336	0.323	0.281	0.255	0.325	0.413	0.222	0.395	0.482	0.582	0.57	0.621	0.647	0.723	0.686		0.29	0.348	0.38	0.264	0.239	0.337	0.368	0.247	0.213	0.313	0.365	0.258	0.356	0.475	0.589	0.577	0.62	0.65	0.722
								16:55:00	0.057	0.259	0.345	0.418	0.245	0.24	0.335	0.324	0.282	0.254	0.325	0.413	0.222	0.395	0.482	0.582	0.57	0.621	0.648	0.723	0.687		0.29	0.348	0.381	0.265	0.238	0.337	0.369	0.248	0.212	0.313	0.366	0.259	0.356	0.474	0.589	0.577	0.621	0.65	0.723
								17:00:00	0.057	0.259	0.345	0.419	0.246	0.239	0.335	0.325	0.282	0.254	0.325	0.414	0.223	0.394	0.481	0.582	0.57	0.621	0.648	0.724	0.688		0.29	0.348	0.381	0.266	0.238	0.336	0.37	0.249	0.212	0.312	0.367	0.26	0.355	0.474	0.589	0.577	0.621	0.651	0.724
								17:05:00	0.057	0.258	0.345	0.419	0.247	0.239	0.335	0.326	0.283	0.253	0.324	0.415	0.224	0.394	0.481	0.582	0.57	0.622	0.648	0.725	0.688		0.289	0.347	0.382	0.267	0.237	0.336	0.37	0.249	0.211	0.312	0.368	0.261	0.355	0.474	0.589	0.577	0.621	0.651	0.724
								17:10:00	0.057	0.258	0.345	0.42	0.248	0.238	0.335	0.327	0.284	0.253	0.324	0.415	0.225	0.394	0.481	0.582	0.57	0.622	0.649	0.725	0.689		0.289	0.347	0.383	0.268	0.237	0.336	0.371	0.25	0.211	0.312	0.369	0.262	0.355	0.474	0.589	0.578	0.622	0.652	0.725
								17:15:00	0.057	0.258	0.345	0.42	0.249	0.238	0.335	0.327	0.285	0.252	0.324	0.416	0.225	0.393	0.481	0.582	0.57	0.622	0.649	0.726	0.69		0.289	0.347	0.384	0.269	0.237	0.335	0.372	0.251	0.21	0.311	0.37	0.263	0.354	0.474	0.589	0.578	0.622	0.652	0.725
								17:20:00	0.057	0.257	0.345	0.421	0.249	0.237	0.335	0.328	0.286	0.252	0.324	0.417	0.226	0.393	0.481	0.582	0.57	0.623	0.65	0.727	0.691		0.289	0.347	0.385	0.27	0.237	0.335	0.373	0.252	0.21	0.311	0.371	0.264	0.354	0.474	0.589	0.578	0.622	0.653	0.726
								17:25:00	0.057	0.257	0.345	0.421	0.25	0.237	0.335	0.329	0.287	0.251	0.323	0.417	0.227	0.393	0.481	0.582	0.57	0.623	0.65	0.727	0.691		0.288	0.347	0.386	0.271	0.236	0.335	0.373	0.253	0.209	0.31	0.372	0.265	0.353	0.473	0.589	0.578	0.623	0.653	0.727
								17:30:00	0.057	0.256	0.345	0.422	0.251	0.236	0.334	0.33	0.288	0.251	0.323	0.418	0.228	0.392	0.481	0.582	0.57	0.623	0.651	0.728	0.692		0.288	0.346	0.386	0.272	0.236	0.334	0.374	0.254	0.209	0.31	0.373	0.266	0.353	0.473	0.59	0.578	0.623	0.653	0.727
								17:35:00	0.057	0.256	0.345	0.422	0.252	0.236	0.334	0.331	0.289	0.25	0.323	0.419	0.229	0.392	0.481	0.582	0.57	0.624	0.651	0.728	0.693		0.288	0.346	0.387	0.273	0.236	0.334	0.375	0.254	0.208	0.31	0.374	0.267	0.352	0.473	0.59	0.578	0.623	0.654	0.728
								17:40:00	0.057	0.255	0.345	0.423	0.253	0.235	0.334	0.332	0.289	0.25	0.323	0.419	0.23	0.392	0.481	0.582	0.57	0.624	0.652	0.729	0.693		0.288	0.346	0.388	0.274	0.235	0.334	0.375	0.255	0.208	0.309	0.375	0.268	0.352	0.473	0.59	0.578	0.624	0.654	0.728
								17:45:00	0.057	0.255	0.345	0.424	0.254	0.235	0.334	0.332	0.29	0.249	0.322	0.42	0.23	0.391	0.48	0.582	0.57	0.624	0.652	0.73	0.694		0.288	0.346	0.389	0.275	0.235	0.333	0.376	0.256	0.207	0.309	0.376	0.269	0.352	0.473	0.59	0.578	0.624	0.655	0.729
								17:50:00	0.057	0.255	0.345	0.424	0.255	0.234	0.334	0.333	0.291	0.249	0.322	0.421	0.231	0.391	0.48	0.582	0.57	0.625	0.653	0.73	0.695		0.287	0.346	0.39	0.275	0.235	0.333	0.377	0.257	0.207	0.308	0.377	0.27	0.351	0.473	0.59	0.578	0.624	0.655	0.73
								17:55:00	0.057	0.254	0.345	0.425	0.256	0.234	0.334	0.334	0.292	0.248	0.322	0.421	0.232	0.391	0.48	0.582	0.57	0.625	0.653	0.731	0.695		0.287	0.345	0.39	0.276	0.234	0.333	0.377	0.258	0.206	0.308	0.377	0.271	0.351	0.472	0.59	0.578	0.625	0.656	0.73
								18:00:00	0.058	0.254	0.345	0.425	0.257	0.233	0.333	0.335	0.293	0.248	0.322	0.422	0.233	0.39	0.48	0.582	0.571	0.625	0.654	0.732	0.696		0.287	0.345	0.391	0.277	0.234	0.333	0.378	0.259	0.206	0.308	0.378	0.272	0.351	0.472	0.59	0.578	0.625	0.656	0.731
								18:05:00	0.058	0.254	0.345	0.426	0.258	0.233	0.333	0.336	0.294	0.247	0.321	0.422	0.234	0.39	0.48	0.582	0.571	0.626	0.654	0.732	0.697		0.287	0.345	0.392	0.278	0.234	0.332	0.379	0.259	0.205	0.307	0.379	0.273	0.35	0.472	0.59	0.578	0.625	0.657	0.731
								18:10:00	0.058	0.253	0.345	0.426	0.259	0.232	0.333	0.336	0.295	0.247	0.321	0.423	0.234	0.39	0.48	0.582	0.571	0.626	0.655	0.733	0.697		0.287	0.345	0.393	0.279	0.233	0.332	0.379	0.26	0.205	0.307	0.38	0.274	0.35	0.472	0.59	0.578	0.626	0.657	0.732
								18:15:00	0.058	0.253	0.345	0.427	0.259	0.232	0.333	0.337	0.295	0.247	0.321	0.424	0.235	0.389	0.48	0.582	0.571	0.626	0.655	0.734	0.698		0.286	0.345	0.394	0.28	0.233	0.332	0.38	0.261	0.204	0.307	0.381	0.275	0.349	0.472	0.59	0.577	0.626	0.657	0.733
								18:20:00	0.058	0.252	0.345	0.427	0.26	0.231	0.333	0.338	0.296	0.246	0.321	0.424	0.236	0.389	0.48	0.582	0.571	0.627	0.656	0.734	0.699		0.286	0.344	0.394	0.281	0.233	0.331	0.381	0.262	0.203	0.306	0.382	0.276	0.349	0.472	0.59	0.577	0.626	0.658	0.733
								18:25:00	0.058	0.252	0.345	0.428	0.261	0.231	0.333	0.339	0.297	0.246	0.32	0.425	0.237	0.389	0.48	0.582	0.572	0.627	0.656	0.735	0.699		0.286	0.344	0.395	0.282	0.232	0.331	0.381	0.262	0.203	0.306	0.383	0.277	0.348	0.471	0.59	0.577	0.627	0.659	0.734
								18:30:00	0.058	0.252	0.345	0.429	0.262	0.23	0.333	0.34	0.298	0.245	0.32	0.425	0.238	0.389	0.479	0.582	0.572	0.627	0.657	0.735	0.7		0.286	0.344	0.396	0.283	0.232	0.331	0.382	0.263	0.203	0.305	0.384	0.278	0.348	0.471	0.59	0.577	0.627	0.659	0.734
								18:35:00	0.058	0.251	0.344	0.429	0.263	0.23	0.332	0.34	0.299	0.245	0.32	0.426	0.239	0.388	0.479	0.582	0.572	0.628	0.657	0.736	0.701		0.286	0.344	0.396	0.284	0.232	0.33	0.382	0.264	0.202	0.305	0.384	0.279	0.348	0.471	0.59	0.577	0.627	0.659	0.735
								18:40:00	0.058	0.251	0.344	0.429	0.264	0.229	0.332	0.341	0.299	0.244	0.32	0.426	0.239	0.388	0.479	0.582	0.572	0.628	0.658	0.737	0.701		0.285	0.344	0.397	0.285	0.231	0.33	0.383	0.265	0.202	0.305	0.385	0.28	0.347	0.471	0.59	0.577	0.628	0.66	0.736
								18:45:00	0.058	0.25	0.344	0.43	0.265	0.229	0.332	0.342	0.3	0.244	0.319	0.427	0.24	0.388	0.479	0.582	0.572	0.629	0.658	0.737	0.702		0.285	0.343	0.398	0.285	0.231	0.33	0.384	0.266	0.201	0.304	0.386	0.281	0.347	0.471	0.59	0.577	0.628	0.66	0.736
								18:50:00	0.058	0.25	0.344	0.43	0.266	0.228	0.332	0.342	0.301	0.243	0.319	0.428	0.241	0.387	0.479	0.582	0.573	0.629	0.658	0.738	0.703		0.285	0.343	0.399	0.286	0.231	0.329	0.384	0.266	0.201	0.304	0.387	0.281	0.347	0.471	0.59	0.577	0.628	0.661	0.737
								18:55:00	0.058	0.25	0.344	0.431	0.266	0.228	0.332	0.343	0.302	0.243	0.319	0.428	0.242	0.387	0.479	0.582	0.573	0.629	0.659	0.739	0.703		0.285	0.343	0.399	0.287	0.231	0.329	0.385	0.267	0.2	0.304	0.388	0.282	0.346	0.47	0.59	0.577	0.629	0.661	0.737
								19:00:00	0.058	0.249	0.344	0.432	0.267	0.228	0.332	0.344	0.303	0.242	0.319	0.429	0.243	0.387	0.479	0.582	0.573	0.63	0.66	0.739	0.704		0.285	0.343	0.4	0.288	0.23	0.329	0.386	0.268	0.2	0.303	0.389	0.283	0.346	0.47	0.591	0.577	0.629	0.662	0.738
								19:05:00	0.058	0.249	0.344	0.432	0.268	0.227	0.331	0.345	0.304	0.242	0.319	0.429	0.244	0.386	0.479	0.582	0.573	0.63	0.66	0.74	0.704		0.285	0.343	0.401	0.289	0.23	0.328	0.386	0.269	0.199	0.303	0.389	0.284	0.346	0.47	0.59	0.577	0.629	0.662	0.739
								19:10:00	0.058	0.249	0.344	0.433	0.269	0.227	0.331	0.345	0.304	0.242	0.318	0.43	0.245	0.386	0.479	0.582	0.573	0.63	0.661	0.741	0.705		0.284	0.343	0.402	0.29	0.23	0.328	0.387	0.27	0.199	0.303	0.39	0.285	0.345	0.47	0.591	0.577	0.63	0.663	0.739
								19:15:00	0.058	0.248	0.344	0.433	0.27	0.226	0.331	0.346	0.305	0.241	0.318	0.43	0.246	0.386	0.479	0.582	0.573	0.631	0.661	0.741	0.706		0.284	0.342	0.403	0.291	0.23	0.328	0.387	0.27	0.198	0.302	0.391	0.286	0.345	0.47	0.591	0.577	0.63	0.663	0.74
								19:20:00	0.058	0.248	0.344	0.434	0.271	0.226	0.331	0.347	0.306	0.241	0.318	0.431	0.246	0.386	0.479	0.582	0.573	0.631	0.662	0.742	0.706		0.284	0.342	0.403	0.292	0.229	0.327	0.388	0.271	0.198	0.302	0.392	0.287	0.345	0.47	0.591	0.577	0.631	0.664	0.741
								19:25:00	0.058	0.247	0.344	0.434	0.272	0.225	0.331	0.348	0.307	0.24	0.318	0.431	0.247	0.385	0.478	0.582	0.574	0.631	0.662	0.743	0.707		0.284	0.342	0.404	0.293	0.229	0.327	0.388	0.272	0.197	0.301	0.392	0.288	0.344	0.47	0.591	0.577	0.631	0.664	0.741
								19:30:00	0.058	0.247	0.344	0.434	0.273	0.225	0.33	0.348	0.307	0.24	0.317	0.432	0.248	0.385	0.478	0.582	0.574	0.632	0.663	0.743	0.708		0.284	0.342	0.405	0.294	0.229	0.327	0.389	0.273	0.197	0.301	0.393	0.289	0.344	0.47	0.591	0.577	0.631	0.665	0.742
								19:35:00	0.058	0.247	0.344	0.435	0.273	0.224	0.33	0.349	0.308	0.239	0.317	0.433	0.249	0.385	0.478	0.582	0.574	0.632	0.663	0.744	0.708		0.284	0.341	0.405	0.294	0.228	0.326	0.39	0.273	0.197	0.301	0.394	0.29	0.344	0.469	0.591	0.577	0.632	0.665	0.742
								19:40:00	0.058	0.246	0.344	0.435	0.274	0.224	0.33	0.35	0.309	0.239	0.317	0.433	0.25	0.384	0.478	0.582	0.574	0.633	0.664	0.745	0.709		0.283	0.341	0.406	0.295	0.228	0.326	0.39	0.274	0.196	0.301	0.395	0.291	0.343	0.469	0.591	0.577	0.632	0.666	0.743
								19:45:00	0.058	0.246	0.344	0.436	0.275	0.224	0.33	0.35	0.31	0.239	0.317	0.434	0.251	0.384	0.478	0.582	0.574	0.633	0.664	0.745	0.71		0.283	0.341	0.407	0.296	0.228	0.326	0.391	0.275	0.196	0.3	0.396	0.292	0.343	0.469	0.591	0.577	0.632	0.666	0.744
								19:50:00	0.058	0.246	0.344	0.436	0.276	0.223	0.33	0.351	0.311	0.238	0.316	0.434	0.251	0.384	0.478	0.582	0.574	0.634	0.665	0.746	0.71		0.283	0.341	0.407	0.297	0.228	0.326	0.391	0.276	0.195	0.3	0.396	0.293	0.343	0.469	0.591	0.577	0.633	0.667	0.745
								19:55:00	0.059	0.245	0.344	0.437	0.277	0.223	0.33	0.352	0.312	0.238	0.316	0.434	0.252	0.384	0.478	0.582	0.575	0.634	0.665	0.747	0.711		0.283	0.341	0.408	0.298	0.228	0.325	0.392	0.276	0.195	0.3	0.397	0.294	0.343	0.469	0.591	0.577	0.633	0.667	0.745
								20:00:00	0.059	0.245	0.344	0.437	0.278	0.222	0.33	0.352	0.312	0.237	0.316	0.435	0.253	0.383	0.478	0.582	0.575	0.634	0.666	0.747	0.712		0.283	0.341	0.409	0.299	0.227	0.325	0.393	0.277	0.194	0.299	0.398	0.295	0.342	0.469	0.591	0.577	0.634	0.668	0.746
								20:05:00	0.059	0.245	0.344	0.438	0.278	0.222	0.329	0.353	0.313	0.237	0.316	0.435	0.254	0.383	0.478	0.582	0.575	0.635	0.666	0.748	0.712		0.283	0.34	0.409	0.3	0.227	0.325	0.393	0.278	0.194	0.299	0.399	0.296	0.342	0.469	0.591	0.577	0.634	0.668	0.746
								20:10:00	0.059	0.244	0.344	0.438	0.279	0.222	0.329	0.354	0.314	0.237	0.315	0.436	0.255	0.383	0.478	0.582	0.575	0.635	0.667	0.749	0.713		0.282	0.34	0.41	0.301	0.227	0.324	0.394	0.279	0.194	0.299	0.399	0.296	0.341	0.469	0.591	0.577	0.634	0.669	0.747
								20:15:00	0.059	0.244	0.344	0.439	0.28	0.221	0.329	0.355	0.314	0.236	0.315	0.436	0.255	0.383	0.478	0.582	0.575	0.636	0.667	0.749	0.713		0.282	0.34	0.411	0.301	0.226	0.324	0.394	0.279	0.193	0.298	0.4	0.297	0.341	0.468	0.591	0.577	0.635	0.669	0.748
								20:20:00	0.059	0.244	0.344	0.439	0.281	0.221	0.329	0.355	0.315	0.236	0.315	0.437	0.256	0.382	0.478	0.582	0.575	0.636	0.668	0.75	0.714		0.282	0.34	0.411	0.302	0.226	0.324	0.395	0.28	0.193	0.298	0.401	0.298	0.341	0.468	0.591	0.577	0.635	0.67	0.748
								20:25:00	0.059	0.243	0.344	0.44	0.282	0.22	0.329	0.356	0.316	0.235	0.315	0.437	0.257	0.382	0.478	0.582	0.575	0.636	0.668	0.751	0.715		0.282	0.34	0.412	0.303	0.226	0.324	0.395	0.281	0.192	0.298	0.402	0.299	0.34	0.468	0.591	0.577	0.636	0.67	0.749
								20:30:00	0.059	0.243	0.344	0.44	0.283	0.22	0.329	0.357	0.317	0.235	0.315	0.438	0.258	0.382	0.477	0.582	0.576	0.637	0.669	0.751	0.716		0.282	0.339	0.413	0.304	0.226	0.323	0.396	0.281	0.192	0.297	0.402	0.3	0.34	0.468	0.591	0.577	0.636	0.671	0.75
								20:35:00	0.059	0.243	0.344	0.441	0.283	0.22	0.329	0.357	0.317	0.235	0.314	0.438	0.259	0.382	0.477	0.582	0.576	0.637	0.669	0.752	0.716		0.282	0.339	0.413	0.305	0.225	0.323	0.396	0.282	0.191	0.297	0.403	0.301	0.34	0.468	0.591	0.577	0.636	0.671	0.75
								20:40:00	0.059	0.242	0.344	0.441	0.284	0.219	0.328	0.358	0.318	0.234	0.314	0.439	0.259	0.382	0.477	0.582	0.576	0.638	0.67	0.753	0.717		0.282	0.339	0.414	0.306	0.225	0.323	0.397	0.283	0.191	0.297	0.404	0.302	0.34	0.468	0.591	0.577	0.637	0.672	0.751
								20:45:00	0.059	0.242	0.344	0.441	0.285	0.219	0.328	0.359	0.319	0.234	0.314	0.439	0.26	0.381	0.477	0.582	0.576	0.638	0.671	0.753	0.718		0.282	0.339	0.415	0.307	0.225	0.322	0.397	0.284	0.191	0.296	0.405	0.303	0.339	0.468	0.591	0.577	0.637	0.672	0.752
								20:50:00	0.059	0.242	0.344	0.442	0.286	0.218	0.328	0.359	0.32	0.234	0.314	0.44	0.261	0.381	0.477	0.582	0.576	0.639	0.671	0.754	0.718		0.282	0.339	0.415	0.308	0.225	0.322	0.398	0.284	0.19	0.296	0.405	0.304	0.339	0.468	0.591	0.577	0.638	0.673	0.752
								20:55:00	0.059	0.241	0.344	0.442	0.287	0.218	0.328	0.36	0.32	0.233	0.314	0.44	0.262	0.381	0.477	0.582	0.576	0.639	0.672	0.755	0.719		0.282	0.339	0.416	0.308	0.224	0.322	0.398	0.285	0.19	0.296	0.406	0.305	0.339	0.468	0.592	0.578	0.638	0.674	0.753
								21:00:00	0.059	0.241	0.344	0.443	0.287	0.218	0.328	0.361	0.321	0.233	0.313	0.441	0.263	0.381	0.477	0.582	0.576	0.639	0.672	0.756	0.72		0.281	0.338	0.417	0.309	0.224	0.321	0.399	0.286	0.189	0.295	0.407	0.305	0.338	0.467	0.592	0.578	0.638	0.674	0.754
								21:05:00	0.059	0.241	0.344	0.443	0.288	0.217	0.328	0.361	0.322	0.233	0.313	0.441	0.264	0.38	0.477	0.582	0.577	0.64	0.673	0.756	0.72		0.281	0.338	0.417	0.31	0.224	0.321	0.399	0.287	0.189	0.295	0.407	0.306	0.338	0.467	0.592	0.578	0.639	0.674	0.754
								21:10:00	0.059	0.241	0.344	0.444	0.289	0.217	0.327	0.362	0.323	0.232	0.313	0.442	0.264	0.38	0.477	0.582	0.577	0.64	0.673	0.757	0.721		0.281	0.338	0.418	0.311	0.224	0.321	0.4	0.287	0.189	0.295	0.408	0.307	0.337	0.467	0.592	0.578	0.639	0.675	0.755
								21:15:00	0.059	0.24	0.344	0.444	0.29	0.217	0.327	0.363	0.323	0.232	0.313	0.442	0.265	0.38	0.477	0.582	0.577	0.641	0.674	0.758	0.722		0.281	0.338	0.419	0.312	0.223	0.321	0.401	0.288	0.188	0.295	0.409	0.308	0.337	0.467	0.592	0.578	0.64	0.676	0.756
								21:20:00	0.06	0.24	0.344	0.445	0.291	0.216	0.327	0.363	0.324	0.231	0.313	0.442	0.266	0.38	0.477	0.582	0.577	0.641	0.674	0.759	0.723		0.281	0.338	0.419	0.313	0.223	0.32	0.401	0.289	0.188	0.294	0.409	0.309	0.337	0.467	0.592	0.578	0.64	0.676	0.756
								21:25:00	0.06	0.24	0.344	0.445	0.291	0.216	0.327	0.364	0.325	0.231	0.312	0.443	0.267	0.38	0.477	0.582	0.577	0.642	0.675	0.759	0.723		0.281	0.338	0.42	0.314	0.223	0.32	0.401	0.29	0.187	0.294	0.41	0.31	0.336	0.467	0.592	0.578	0.641	0.677	0.757
								21:30:00	0.06	0.239	0.344	0.445	0.292	0.216	0.327	0.365	0.326	0.231	0.312	0.443	0.268	0.38	0.477	0.582	0.577	0.642	0.675	0.76	0.724		0.281	0.338	0.42	0.314	0.223	0.32	0.402	0.29	0.187	0.294	0.411	0.311	0.336	0.467	0.592	0.578	0.641	0.677	0.758
								21:35:00	0.06	0.239	0.344	0.446	0.293	0.215	0.327	0.365	0.326	0.23	0.312	0.444	0.268	0.379	0.477	0.582	0.577	0.642	0.676	0.761	0.725		0.281	0.337	0.421	0.315	0.223	0.32	0.402	0.291	0.187	0.293	0.411	0.312	0.336	0.467	0.592	0.578	0.641	0.678	0.759
								21:40:00	0.06	0.239	0.344	0.446	0.294	0.215	0.327	0.366	0.327	0.23	0.312	0.444	0.269	0.379	0.476	0.582	0.578	0.643	0.677	0.761	0.725		0.281	0.337	0.422	0.316	0.222	0.319	0.403	0.292	0.186	0.293	0.412	0.313	0.336	0.467	0.592	0.578	0.642	0.678	0.759
								21:45:00	0.06	0.239	0.344	0.447	0.295	0.214	0.326	0.367	0.328	0.23	0.312	0.445	0.27	0.379	0.477	0.582	0.578	0.643	0.677	0.762	0.726		0.281	0.337	0.422	0.317	0.222	0.319	0.403	0.292	0.186	0.293	0.413	0.314	0.335	0.467	0.592	0.579	0.642	0.679	0.76
								21:50:00	0.06	0.238	0.343	0.447	0.295	0.214	0.326	0.367	0.328	0.229	0.311	0.445	0.271	0.379	0.477	0.582	0.578	0.644	0.678	0.763	0.727		0.281	0.337	0.423	0.318	0.222	0.319	0.404	0.293	0.186	0.293	0.414	0.315	0.335	0.467	0.592	0.579	0.643	0.68	0.761
								21:55:00	0.06	0.238	0.343	0.447	0.296	0.214	0.326	0.368	0.329	0.229	0.311	0.445	0.272	0.379	0.476	0.582	0.578	0.644	0.678	0.764	0.728		0.281	0.337	0.424	0.318	0.222	0.319	0.404	0.294	0.185	0.292	0.414	0.315	0.335	0.466	0.592	0.579	0.643	0.68	0.761
								22:00:00	0.06	0.238	0.343	0.448	0.297	0.213	0.326	0.368	0.33	0.229	0.311	0.446	0.272	0.378	0.476	0.582	0.578	0.645	0.679	0.764	0.728		0.28	0.337	0.424	0.319	0.222	0.318	0.405	0.295	0.185	0.292	0.415	0.316	0.335	0.466	0.592	0.579	0.644	0.681	0.762
								22:05:00	0.061	0.237	0.343	0.448	0.298	0.213	0.326	0.369	0.33	0.229	0.311	0.446	0.273	0.378	0.476	0.582	0.578	0.645	0.679	0.765	0.729		0.28	0.336	0.425	0.32	0.221	0.318	0.405	0.295	0.184	0.292	0.416	0.317	0.334	0.466	0.592	0.579	0.644	0.681	0.763
								22:10:00	0.06	0.237	0.343	0.449	0.298	0.213	0.326	0.37	0.331	0.228	0.311	0.447	0.274	0.378	0.476	0.582	0.578	0.646	0.68	0.766	0.73		0.28	0.336	0.425	0.321	0.221	0.318	0.406	0.296	0.184	0.291	0.416	0.318	0.334	0.466	0.592	0.579	0.644	0.682	0.764
								22:15:00	0.06	0.237	0.343	0.449	0.299	0.212	0.326	0.37	0.332	0.228	0.31	0.447	0.275	0.378	0.476	0.582	0.579	0.646	0.68	0.766	0.73		0.28	0.336	0.426	0.322	0.221	0.318	0.406	0.297	0.184	0.291	0.417	0.319	0.334	0.466	0.592	0.579	0.645	0.682	0.764
								22:20:00	0.061	0.236	0.343	0.449	0.3	0.212	0.325	0.371	0.332	0.228	0.31	0.447	0.276	0.378	0.476	0.582	0.579	0.646	0.681	0.767	0.731		0.28	0.336	0.426	0.322	0.221	0.317	0.407	0.297	0.183	0.291	0.417	0.32	0.333	0.466	0.592	0.579	0.645	0.683	0.765
								22:25:00	0.061	0.236	0.343	0.45	0.301	0.212	0.325	0.372	0.333	0.227	0.31	0.448	0.276	0.378	0.476	0.582	0.579	0.647	0.682	0.768	0.732		0.28	0.336	0.427	0.323	0.22	0.317	0.407	0.298	0.183	0.291	0.418	0.32	0.333	0.466	0.592	0.58	0.646	0.683	0.765
								22:30:00	0.061	0.236	0.343	0.45	0.301	0.211	0.325	0.372	0.334	0.227	0.31	0.448	0.277	0.377	0.476	0.582	0.579	0.647	0.682	0.768	0.733		0.28	0.336	0.428	0.324	0.22	0.317	0.408	0.299	0.183	0.29	0.419	0.321	0.333	0.466	0.593	0.58	0.646	0.684	0.766
								22:35:00	0.061	0.236	0.343	0.451	0.302	0.211	0.325	0.373	0.335	0.227	0.31	0.449	0.278	0.377	0.476	0.582	0.579	0.648	0.683	0.769	0.733		0.28	0.336	0.428	0.325	0.22	0.317	0.408	0.299	0.182	0.29	0.419	0.322	0.333	0.466	0.593	0.58	0.647	0.685	0.767
								22:40:00	0.061	0.236	0.343	0.451	0.303	0.211	0.325	0.373	0.335	0.226	0.31	0.449	0.279	0.377	0.476	0.582	0.579	0.648	0.684	0.77	0.734		0.28	0.335	0.429	0.326	0.22	0.316	0.409	0.3	0.182	0.29	0.42	0.323	0.333	0.466	0.593	0.58	0.647	0.685	0.767
								22:45:00	0.061	0.235	0.343	0.451	0.304	0.21	0.325	0.374	0.336	0.226	0.309	0.45	0.28	0.377	0.476	0.582	0.579	0.649	0.684	0.771	0.735		0.28	0.335	0.429	0.326	0.22	0.316	0.409	0.301	0.182	0.29	0.421	0.324	0.332	0.466	0.593	0.58	0.648	0.686	0.768
								22:50:00	0.062	0.235	0.343	0.452	0.304	0.21	0.324	0.374	0.336	0.226	0.309	0.45	0.28	0.377	0.476	0.582	0.58	0.649	0.684	0.771	0.735		0.28	0.335	0.43	0.327	0.219	0.316	0.409	0.301	0.181	0.289	0.421	0.325	0.332	0.466	0.593	0.58	0.648	0.686	0.769
								22:55:00	0.061	0.235	0.343	0.452	0.305	0.21	0.324	0.375	0.337	0.225	0.309	0.45	0.281	0.377	0.476	0.582	0.58	0.65	0.685	0.772	0.736		0.28	0.335	0.431	0.328	0.219	0.316	0.41	0.302	0.181	0.289	0.422	0.326	0.332	0.466	0.593	0.581	0.649	0.687	0.77
								23:00:00	0.061	0.234	0.343	0.453	0.306	0.209	0.324	0.376	0.338	0.225	0.309	0.451	0.282	0.376	0.476	0.582	0.58	0.65	0.686	0.773	0.737		0.279	0.335	0.431	0.329	0.219	0.315	0.41	0.303	0.181	0.289	0.423	0.326	0.331	0.465	0.593	0.581	0.649	0.687	0.77
								23:05:00	0.061	0.234	0.343	0.453	0.306	0.209	0.324	0.376	0.338	0.225	0.309	0.451	0.283	0.376	0.476	0.582	0.58	0.651	0.686	0.774	0.738		0.28	0.335	0.432	0.329	0.219	0.315	0.411	0.303	0.18	0.289	0.423	0.327	0.331	0.465	0.593	0.581	0.649	0.688	0.771
								23:10:00	0.062	0.234	0.343	0.453	0.307	0.209	0.324	0.377	0.339	0.225	0.309	0.451	0.283	0.376	0.476	0.583	0.58	0.651	0.687	0.775	0.738		0.28	0.335	0.433	0.33	0.219	0.315	0.411	0.304	0.18	0.288	0.424	0.328	0.331	0.465	0.593	0.581	0.65	0.689	0.772
								23:15:00	0.062	0.234	0.343	0.454	0.308	0.209	0.324	0.378	0.34	0.224	0.308	0.452	0.284	0.376	0.476	0.582	0.58	0.651	0.687	0.775	0.739		0.279	0.335	0.433	0.331	0.219	0.315	0.412	0.305	0.18	0.288	0.424	0.329	0.331	0.465	0.593	0.581	0.65	0.689	0.772
								23:20:00	0.062	0.234	0.343	0.454	0.309	0.208	0.324	0.378	0.34	0.224	0.308	0.452	0.285	0.376	0.476	0.583	0.58	0.652	0.688	0.776	0.74		0.28	0.334	0.434	0.332	0.218	0.314	0.412	0.305	0.179	0.288	0.425	0.33	0.33	0.465	0.593	0.581	0.651	0.689	0.773
								23:25:00	0.062	0.233	0.343	0.454	0.31	0.208	0.324	0.379	0.341	0.224	0.308	0.452	0.286	0.376	0.476	0.583	0.581	0.652	0.688	0.777	0.74		0.279	0.334	0.434	0.333	0.218	0.314	0.413	0.306	0.179	0.288	0.426	0.33	0.33	0.465	0.593	0.582	0.651	0.69	0.774
								23:30:00	0.062	0.233	0.343	0.455	0.31	0.208	0.324	0.379	0.342	0.223	0.308	0.453	0.287	0.376	0.476	0.583	0.581	0.653	0.689	0.777	0.741		0.279	0.334	0.435	0.333	0.218	0.314	0.413	0.307	0.179	0.287	0.426	0.331	0.33	0.465	0.593	0.582	0.651	0.691	0.774
								23:35:00	0.063	0.233	0.343	0.455	0.311	0.207	0.323	0.38	0.342	0.223	0.308	0.453	0.287	0.375	0.476	0.583	0.581	0.653	0.689	0.778	0.742		0.279	0.334	0.435	0.334	0.218	0.314	0.413	0.308	0.178	0.287	0.427	0.332	0.33	0.465	0.593	0.582	0.652	0.691	0.775
								23:40:00	0.063	0.233	0.343	0.456	0.312	0.207	0.323	0.38	0.343	0.223	0.307	0.454	0.288	0.375	0.476	0.583	0.581	0.654	0.69	0.779	0.743		0.279	0.334	0.436	0.335	0.218	0.314	0.414	0.308	0.178	0.287	0.428	0.333	0.33	0.465	0.593	0.582	0.652	0.692	0.776
								23:45:00	0.063	0.233	0.343	0.456	0.312	0.207	0.323	0.381	0.344	0.222	0.307	0.454	0.289	0.375	0.476	0.583	0.581	0.654	0.691	0.779	0.743		0.279	0.334	0.436	0.336	0.217	0.313	0.414	0.309	0.178	0.287	0.428	0.334	0.329	0.465	0.593	0.582	0.652	0.692	0.776
								23:50:00	0.063	0.232	0.343	0.456	0.313	0.207	0.323	0.382	0.344	0.222	0.307	0.454	0.29	0.375	0.476	0.583	0.581	0.655	0.691	0.78	0.744		0.279	0.334	0.437	0.336	0.217	0.313	0.415	0.31	0.178	0.287	0.429	0.335	0.329	0.465	0.593	0.583	0.653	0.693	0.777
								23:55:00	0.063	0.232	0.343	0.457	0.314	0.206	0.323	0.382	0.345	0.222	0.307	0.455	0.291	0.375	0.476	0.583	0.581	0.655	0.692	0.781	0.745		0.28	0.333	0.438	0.337	0.217	0.313	0.415	0.31	0.177	0.286	0.429	0.335	0.329	0.465	0.594	0.583	0.653	0.693	0.778
								1 day, 0:00:00	0.063	0.232	0.343	0.457	0.315	0.206	0.323	0.383	0.345	0.222	0.307	0.455	0.291	0.375	0.476	0.583	0.581	0.655	0.692	0.782	0.745		0.279	0.333	0.438	0.338	0.217	0.313	0.416	0.311	0.177	0.286	0.43	0.336	0.329	0.465	0.594	0.583	0.654	0.694	0.778
								1 day, 0:05:00	0.063	0.232	0.343	0.457	0.315	0.206	0.323	0.383	0.346	0.221	0.307	0.455	0.292	0.375	0.476	0.583	0.582	0.656	0.693	0.782	0.746		0.279	0.333	0.439	0.339	0.217	0.312	0.416	0.311	0.177	0.286	0.43	0.337	0.328	0.465	0.594	0.583	0.654	0.695	0.779
								1 day, 0:10:00	0.063	0.231	0.343	0.458	0.316	0.205	0.323	0.384	0.347	0.221	0.306	0.456	0.293	0.375	0.475	0.583	0.582	0.656	0.693	0.783	0.747		0.279	0.333	0.439	0.339	0.216	0.312	0.416	0.312	0.176	0.285	0.431	0.338	0.328	0.465	0.594	0.583	0.655	0.695	0.78
								1 day, 0:15:00	0.063	0.231	0.343	0.458	0.317	0.205	0.323	0.384	0.347	0.221	0.306	0.456	0.294	0.374	0.476	0.583	0.582	0.657	0.694	0.784	0.747		0.279	0.333	0.44	0.34	0.216	0.312	0.417	0.313	0.176	0.285	0.432	0.339	0.328	0.465	0.594	0.583	0.655	0.696	0.781
								1 day, 0:20:00	0.064	0.231	0.343	0.458	0.317	0.205	0.322	0.385	0.348	0.22	0.306	0.456	0.294	0.374	0.475	0.583	0.582	0.657	0.694	0.784	0.748		0.279	0.333	0.44	0.341	0.216	0.312	0.417	0.313	0.176	0.285	0.432	0.339	0.328	0.464	0.594	0.583	0.655	0.696	0.781
								1 day, 0:25:00	0.064	0.231	0.343	0.459	0.318	0.205	0.322	0.385	0.349	0.22	0.306	0.457	0.295	0.374	0.475	0.583	0.582	0.658	0.695	0.785	0.749		0.279	0.333	0.441	0.342	0.216	0.312	0.418	0.314	0.175	0.285	0.433	0.34	0.328	0.464	0.594	0.584	0.656	0.697	0.782
								1 day, 0:30:00	0.064	0.231	0.343	0.459	0.319	0.204	0.322	0.386	0.349	0.22	0.306	0.457	0.296	0.374	0.476	0.583	0.582	0.658	0.696	0.786	0.749		0.279	0.333	0.442	0.342	0.216	0.311	0.418	0.315	0.175	0.285	0.433	0.341	0.328	0.464	0.594	0.584	0.656	0.697	0.783
								1 day, 0:35:00	0.064	0.23	0.343	0.46	0.319	0.204	0.322	0.387	0.35	0.22	0.306	0.457	0.297	0.374	0.475	0.583	0.582	0.659	0.696	0.787	0.75		0.279	0.333	0.442	0.343	0.216	0.311	0.419	0.315	0.175	0.285	0.434	0.342	0.327	0.464	0.594	0.584	0.657	0.698	0.783
								1 day, 0:40:00	0.064	0.23	0.343	0.46	0.32	0.204	0.322	0.387	0.351	0.219	0.306	0.458	0.297	0.374	0.475	0.583	0.583	0.659	0.697	0.787	0.751		0.28	0.333	0.443	0.344	0.215	0.311	0.419	0.316	0.175	0.284	0.435	0.343	0.327	0.464	0.594	0.584	0.657	0.698	0.784
								1 day, 0:45:00	0.064	0.23	0.343	0.46	0.321	0.204	0.322	0.388	0.351	0.219	0.305	0.458	0.298	0.374	0.476	0.583	0.583	0.66	0.697	0.788	0.751		0.279	0.332	0.443	0.344	0.215	0.311	0.419	0.317	0.174	0.284	0.435	0.343	0.327	0.464	0.594	0.584	0.658	0.699	0.785
								1 day, 0:50:00	0.064	0.23	0.343	0.461	0.322	0.203	0.322	0.388	0.352	0.219	0.305	0.458	0.299	0.374	0.475	0.583	0.583	0.66	0.698	0.789	0.752		0.279	0.332	0.444	0.345	0.215	0.311	0.42	0.317	0.174	0.284	0.436	0.344	0.327	0.464	0.594	0.584	0.658	0.7	0.785
								1 day, 0:55:00	0.065	0.23	0.343	0.461	0.322	0.203	0.321	0.389	0.352	0.219	0.305	0.459	0.3	0.373	0.475	0.583	0.583	0.66	0.698	0.789	0.753		0.279	0.332	0.444	0.346	0.215	0.31	0.42	0.318	0.174	0.284	0.436	0.345	0.326	0.464	0.594	0.585	0.659	0.7	0.786
								1 day, 1:00:00	0.065	0.229	0.343	0.461	0.323	0.203	0.322	0.389	0.353	0.218	0.305	0.459	0.3	0.373	0.476	0.583	0.583	0.661	0.699	0.79	0.753		0.28	0.332	0.445	0.347	0.215	0.31	0.421	0.319	0.173	0.283	0.437	0.346	0.326	0.464	0.594	0.585	0.659	0.701	0.787
								1 day, 1:05:00	0.065	0.229	0.343	0.462	0.324	0.203	0.321	0.39	0.354	0.218	0.305	0.46	0.301	0.373	0.475	0.583	0.583	0.661	0.699	0.791	0.754		0.28	0.332	0.445	0.347	0.215	0.31	0.421	0.319	0.173	0.283	0.437	0.346	0.326	0.464	0.594	0.585	0.659	0.701	0.787
								1 day, 1:10:00	0.065	0.229	0.343	0.462	0.324	0.202	0.321	0.39	0.354	0.218	0.305	0.46	0.302	0.373	0.475	0.583	0.583	0.662	0.7	0.792	0.755		0.279	0.332	0.446	0.348	0.214	0.31	0.421	0.32	0.173	0.283	0.438	0.347	0.326	0.464	0.594	0.585	0.66	0.701	0.788
								1 day, 1:15:00	0.065	0.229	0.343	0.462	0.325	0.202	0.321	0.391	0.355	0.218	0.304	0.46	0.302	0.373	0.475	0.583	0.583	0.662	0.7	0.792	0.755		0.279	0.332	0.446	0.349	0.214	0.31	0.422	0.32	0.172	0.283	0.438	0.348	0.326	0.464	0.594	0.585	0.66	0.702	0.789
								1 day, 1:20:00	0.065	0.228	0.343	0.463	0.326	0.202	0.321	0.391	0.355	0.217	0.304	0.46	0.303	0.373	0.475	0.583	0.584	0.663	0.701	0.793	0.756		0.28	0.332	0.447	0.349	0.214	0.309	0.422	0.321	0.172	0.283	0.439	0.348	0.326	0.464	0.594	0.585	0.661	0.703	0.789
								1 day, 1:25:00	0.066	0.228	0.343	0.463	0.326	0.202	0.321	0.392	0.356	0.217	0.304	0.461	0.304	0.373	0.475	0.583	0.584	0.663	0.701	0.794	0.757		0.28	0.331	0.447	0.35	0.214	0.309	0.422	0.322	0.172	0.282	0.44	0.349	0.325	0.464	0.594	0.585	0.661	0.703	0.79
								1 day, 1:30:00	0.065	0.228	0.343	0.463	0.327	0.201	0.321	0.392	0.356	0.217	0.304	0.461	0.305	0.373	0.475	0.583	0.584	0.664	0.702	0.794	0.757		0.28	0.331	0.448	0.351	0.214	0.309	0.423	0.322	0.172	0.282	0.44	0.35	0.325	0.464	0.595	0.585	0.662	0.704	0.791
								1 day, 1:35:00	0.066	0.228	0.343	0.464	0.328	0.201	0.321	0.393	0.357	0.217	0.304	0.461	0.305	0.372	0.475	0.584	0.584	0.664	0.703	0.795	0.758		0.279	0.331	0.448	0.351	0.214	0.309	0.423	0.323	0.172	0.282	0.441	0.351	0.325	0.464	0.595	0.586	0.662	0.704	0.791
								1 day, 1:40:00	0.066	0.228	0.343	0.464	0.328	0.201	0.321	0.393	0.358	0.216	0.304	0.462	0.306	0.372	0.475	0.584	0.584	0.665	0.703	0.796	0.759		0.279	0.331	0.449	0.352	0.213	0.309	0.424	0.323	0.171	0.282	0.441	0.352	0.325	0.464	0.595	0.586	0.663	0.705	0.792
								1 day, 1:45:00	0.067	0.228	0.343	0.464	0.329	0.201	0.32	0.394	0.358	0.216	0.304	0.462	0.307	0.372	0.475	0.584	0.584	0.665	0.704	0.796	0.759		0.28	0.331	0.449	0.353	0.213	0.309	0.424	0.324	0.171	0.282	0.442	0.352	0.325	0.464	0.595	0.586	0.663	0.705	0.793
								1 day, 1:50:00	0.066	0.227	0.343	0.465	0.33	0.2	0.32	0.394	0.359	0.216	0.304	0.462	0.308	0.372	0.475	0.584	0.584	0.665	0.704	0.797	0.76		0.28	0.331	0.45	0.353	0.213	0.308	0.424	0.325	0.171	0.281	0.442	0.353	0.324	0.464	0.595	0.586	0.663	0.706	0.793
								1 day, 1:55:00	0.066	0.227	0.343	0.465	0.33	0.2	0.32	0.395	0.359	0.216	0.304	0.462	0.308	0.372	0.475	0.584	0.584	0.666	0.705	0.798	0.761		0.28	0.331	0.45	0.354	0.213	0.308	0.425	0.325	0.17	0.281	0.443	0.354	0.324	0.464	0.595	0.586	0.664	0.706	0.794
								1 day, 2:00:00	0.067	0.227	0.343	0.465	0.331	0.2	0.32	0.395	0.36	0.215	0.303	0.463	0.309	0.372	0.475	0.584	0.584	0.666	0.705	0.799	0.761		0.28	0.331	0.45	0.355	0.213	0.308	0.425	0.326	0.17	0.281	0.443	0.354	0.324	0.463	0.595	0.586	0.664	0.707	0.795
								1 day, 2:05:00	0.066	0.227	0.343	0.465	0.332	0.2	0.32	0.396	0.36	0.215	0.303	0.463	0.31	0.372	0.475	0.584	0.585	0.667	0.706	0.799	0.762		0.28	0.331	0.451	0.355	0.212	0.308	0.425	0.326	0.17	0.281	0.444	0.355	0.324	0.463	0.595	0.586	0.665	0.708	0.795
								1 day, 2:10:00	0.067	0.227	0.343	0.466	0.332	0.199	0.32	0.396	0.361	0.215	0.303	0.463	0.311	0.372	0.475	0.584	0.585	0.667	0.706	0.8	0.763		0.28	0.33	0.451	0.356	0.212	0.308	0.426	0.327	0.17	0.281	0.444	0.356	0.324	0.464	0.595	0.587	0.665	0.708	0.796
								1 day, 2:15:00	0.067	0.226	0.343	0.466	0.333	0.199	0.32	0.397	0.362	0.215	0.303	0.464	0.311	0.371	0.475	0.584	0.585	0.668	0.707	0.801	0.763		0.28	0.33	0.452	0.357	0.212	0.307	0.426	0.327	0.169	0.28	0.445	0.357	0.323	0.463	0.595	0.587	0.666	0.709	0.797
								1 day, 2:20:00	0.067	0.226	0.343	0.466	0.334	0.199	0.32	0.397	0.362	0.214	0.303	0.464	0.312	0.371	0.475	0.584	0.585	0.668	0.707	0.801	0.764		0.28	0.33	0.452	0.357	0.212	0.307	0.426	0.328	0.169	0.28	0.445	0.357	0.323	0.463	0.595	0.587	0.666	0.709	0.797
								1 day, 2:25:00	0.067	0.226	0.343	0.467	0.334	0.199	0.32	0.398	0.363	0.214	0.303	0.464	0.313	0.371	0.475	0.584	0.585	0.669	0.708	0.802	0.765		0.28	0.33	0.453	0.358	0.212	0.307	0.427	0.329	0.169	0.28	0.446	0.358	0.323	0.463	0.595	0.587	0.667	0.71	0.798
								1 day, 2:30:00	0.067	0.226	0.343	0.467	0.335	0.199	0.32	0.398	0.363	0.214	0.303	0.464	0.313	0.371	0.475	0.584	0.585	0.669	0.708	0.803	0.766		0.28	0.33	0.453	0.359	0.212	0.307	0.427	0.329	0.169	0.28	0.446	0.359	0.323	0.463	0.595	0.587	0.667	0.71	0.799
								1 day, 2:35:00	0.068	0.226	0.342	0.467	0.335	0.198	0.319	0.399	0.364	0.214	0.302	0.465	0.314	0.371	0.475	0.584	0.585	0.669	0.709	0.804	0.766		0.28	0.33	0.454	0.359	0.211	0.307	0.427	0.33	0.168	0.28	0.446	0.36	0.323	0.463	0.595	0.587	0.667	0.711	0.799
								1 day, 2:40:00	0.067	0.225	0.343	0.467	0.336	0.198	0.319	0.399	0.364	0.213	0.302	0.465	0.315	0.371	0.475	0.584	0.585	0.67	0.71	0.804	0.767		0.28	0.33	0.454	0.36	0.211	0.306	0.428	0.33	0.168	0.28	0.447	0.36	0.323	0.463	0.595	0.587	0.668	0.711	0.8
								1 day, 2:45:00	0.068	0.225	0.342	0.468	0.337	0.198	0.319	0.4	0.365	0.213	0.302	0.465	0.315	0.371	0.475	0.584	0.585	0.671	0.71	0.805	0.767		0.28	0.33	0.455	0.361	0.211	0.306	0.428	0.331	0.168	0.279	0.448	0.361	0.323	0.463	0.595	0.587	0.668	0.712	0.801
								1 day, 2:50:00	0.068	0.225	0.342	0.468	0.337	0.198	0.319	0.4	0.365	0.213	0.302	0.465	0.316	0.371	0.475	0.584	0.585	0.671	0.711	0.806	0.768		0.28	0.33	0.455	0.361	0.211	0.306	0.428	0.332	0.168	0.279	0.448	0.362	0.322	0.463	0.595	0.587	0.669	0.712	0.802
								1 day, 2:55:00	0.069	0.225	0.342	0.468	0.338	0.197	0.319	0.4	0.366	0.213	0.302	0.466	0.317	0.371	0.475	0.584	0.585	0.671	0.711	0.806	0.769		0.28	0.329	0.455	0.362	0.211	0.306	0.429	0.332	0.167	0.279	0.448	0.362	0.322	0.463	0.595	0.588	0.669	0.713	0.802
								1 day, 3:00:00	0.069	0.225	0.342	0.469	0.339	0.197	0.319	0.401	0.367	0.212	0.302	0.466	0.318	0.371	0.475	0.584	0.586	0.672	0.712	0.807	0.769		0.28	0.329	0.456	0.362	0.211	0.306	0.429	0.333	0.167	0.279	0.449	0.363	0.322	0.463	0.596	0.588	0.67	0.714	0.803
								1 day, 3:05:00	0.069	0.224	0.342	0.469	0.339	0.197	0.319	0.401	0.367	0.212	0.302	0.466	0.318	0.37	0.475	0.584	0.586	0.672	0.712	0.808	0.77		0.281	0.329	0.456	0.363	0.21	0.305	0.429	0.333	0.167	0.278	0.449	0.364	0.322	0.463	0.595	0.588	0.67	0.714	0.804
								1 day, 3:10:00	0.069	0.224	0.342	0.469	0.34	0.197	0.319	0.402	0.368	0.212	0.301	0.466	0.319	0.37	0.475	0.584	0.586	0.673	0.713	0.809	0.771		0.281	0.329	0.457	0.364	0.21	0.305	0.43	0.334	0.167	0.278	0.45	0.364	0.322	0.463	0.596	0.588	0.671	0.715	0.804
								1 day, 3:15:00	0.069	0.224	0.342	0.469	0.34	0.196	0.318	0.402	0.368	0.212	0.301	0.467	0.32	0.37	0.475	0.584	0.586	0.673	0.714	0.81	0.771		0.281	0.329	0.457	0.364	0.21	0.305	0.43	0.334	0.166	0.278	0.45	0.365	0.322	0.463	0.596	0.588	0.671	0.715	0.805
								1 day, 3:20:00	0.07	0.224	0.342	0.47	0.341	0.196	0.318	0.403	0.369	0.211	0.301	0.467	0.32	0.37	0.475	0.584	0.586	0.674	0.714	0.81	0.772		0.28	0.329	0.457	0.365	0.21	0.305	0.43	0.335	0.166	0.278	0.451	0.366	0.321	0.463	0.596	0.588	0.671	0.716	0.806
								1 day, 3:25:00	0.07	0.224	0.342	0.47	0.342	0.196	0.318	0.403	0.369	0.211	0.301	0.467	0.321	0.37	0.475	0.584	0.586	0.674	0.715	0.811	0.773		0.281	0.329	0.458	0.365	0.21	0.305	0.431	0.335	0.166	0.278	0.451	0.366	0.321	0.463	0.596	0.588	0.672	0.716	0.806
								1 day, 3:30:00	0.07	0.224	0.342	0.47	0.342	0.196	0.318	0.403	0.37	0.211	0.301	0.467	0.322	0.37	0.475	0.584	0.586	0.675	0.715	0.812	0.773		0.281	0.329	0.458	0.366	0.21	0.305	0.431	0.336	0.166	0.278	0.452	0.367	0.321	0.463	0.596	0.588	0.672	0.717	0.807
								1 day, 3:35:00	0.071	0.223	0.342	0.47	0.343	0.195	0.318	0.404	0.37	0.211	0.301	0.468	0.322	0.37	0.475	0.584	0.586	0.675	0.716	0.812	0.774		0.281	0.329	0.459	0.367	0.21	0.304	0.431	0.336	0.165	0.277	0.452	0.368	0.321	0.463	0.596	0.589	0.673	0.717	0.808
								1 day, 3:40:00	0.071	0.223	0.342	0.471	0.343	0.195	0.318	0.404	0.371	0.211	0.301	0.468	0.323	0.37	0.475	0.584	0.586	0.676	0.716	0.813	0.775		0.281	0.329	0.459	0.367	0.209	0.304	0.432	0.337	0.165	0.277	0.453	0.369	0.321	0.463	0.596	0.589	0.673	0.718	0.809
								1 day, 3:45:00	0.071	0.223	0.342	0.471	0.344	0.195	0.318	0.405	0.371	0.21	0.301	0.468	0.324	0.37	0.475	0.584	0.587	0.676	0.717	0.814	0.776		0.281	0.328	0.46	0.368	0.209	0.304	0.432	0.338	0.165	0.277	0.453	0.369	0.321	0.463	0.596	0.589	0.674	0.718	0.809
								1 day, 3:50:00	0.072	0.223	0.342	0.471	0.344	0.195	0.318	0.405	0.372	0.21	0.3	0.468	0.324	0.369	0.475	0.584	0.587	0.677	0.717	0.815	0.776		0.281	0.328	0.46	0.369	0.209	0.304	0.432	0.338	0.165	0.277	0.454	0.37	0.32	0.463	0.596	0.589	0.674	0.719	0.81
								1 day, 3:55:00	0.071	0.223	0.342	0.471	0.345	0.195	0.318	0.406	0.372	0.21	0.3	0.468	0.325	0.369	0.475	0.584	0.587	0.677	0.718	0.815	0.777		0.281	0.328	0.46	0.369	0.209	0.304	0.433	0.339	0.165	0.277	0.454	0.371	0.32	0.463	0.596	0.589	0.675	0.72	0.811
								1 day, 4:00:00	0.071	0.223	0.342	0.472	0.346	0.195	0.318	0.406	0.373	0.21	0.3	0.469	0.326	0.369	0.475	0.584	0.587	0.678	0.719	0.816	0.778		0.281	0.328	0.461	0.37	0.209	0.304	0.433	0.339	0.164	0.276	0.454	0.371	0.32	0.463	0.596	0.589	0.675	0.72	0.812
								1 day, 4:05:00	0.071	0.222	0.342	0.472	0.346	0.194	0.317	0.406	0.373	0.209	0.3	0.469	0.326	0.369	0.475	0.584	0.587	0.678	0.719	0.817	0.778		0.281	0.328	0.461	0.37	0.209	0.303	0.433	0.34	0.164	0.276	0.455	0.372	0.32	0.463	0.596	0.589	0.676	0.721	0.812
								1 day, 4:10:00	0.072	0.222	0.342	0.472	0.347	0.194	0.317	0.407	0.374	0.209	0.3	0.469	0.327	0.369	0.475	0.584	0.587	0.679	0.72	0.818	0.779		0.282	0.328	0.461	0.371	0.209	0.303	0.433	0.34	0.164	0.276	0.455	0.373	0.32	0.463	0.596	0.589	0.676	0.721	0.813
								1 day, 4:15:00	0.072	0.222	0.342	0.472	0.347	0.194	0.317	0.407	0.374	0.209	0.3	0.469	0.328	0.369	0.475	0.584	0.587	0.679	0.72	0.818	0.78		0.282	0.328	0.462	0.371	0.208	0.303	0.434	0.341	0.164	0.276	0.456	0.373	0.32	0.463	0.596	0.589	0.677	0.722	0.814
								1 day, 4:20:00	0.073	0.222	0.342	0.473	0.348	0.194	0.317	0.408	0.375	0.209	0.3	0.469	0.328	0.369	0.475	0.584	0.587	0.68	0.721	0.819	0.781		0.281	0.328	0.462	0.372	0.208	0.303	0.434	0.341	0.163	0.276	0.456	0.374	0.319	0.463	0.596	0.589	0.677	0.723	0.814
								1 day, 4:25:00	0.073	0.222	0.342	0.473	0.349	0.193	0.317	0.408	0.375	0.209	0.3	0.47	0.329	0.369	0.475	0.584	0.587	0.68	0.722	0.82	0.781		0.281	0.328	0.463	0.373	0.208	0.303	0.434	0.342	0.163	0.276	0.457	0.375	0.319	0.463	0.596	0.59	0.677	0.723	0.815
								1 day, 4:30:00	0.073	0.222	0.342	0.473	0.349	0.193	0.317	0.408	0.376	0.208	0.299	0.47	0.33	0.369	0.475	0.584	0.587	0.681	0.722	0.821	0.782		0.282	0.327	0.463	0.373	0.208	0.303	0.435	0.342	0.163	0.275	0.457	0.375	0.319	0.462	0.596	0.59	0.678	0.724	0.816
								1 day, 4:35:00	0.073	0.221	0.342	0.473	0.35	0.193	0.317	0.409	0.376	0.208	0.299	0.47	0.33	0.368	0.475	0.584	0.587	0.681	0.723	0.821	0.783		0.282	0.327	0.463	0.374	0.208	0.302	0.435	0.343	0.163	0.275	0.457	0.376	0.319	0.462	0.596	0.59	0.678	0.724	0.817
								1 day, 4:40:00	0.073	0.221	0.342	0.473	0.35	0.193	0.317	0.409	0.377	0.208	0.299	0.47	0.331	0.368	0.475	0.585	0.588	0.682	0.723	0.822	0.783		0.282	0.327	0.464	0.374	0.208	0.302	0.435	0.343	0.163	0.275	0.458	0.377	0.319	0.462	0.596	0.59	0.679	0.725	0.817
								1 day, 4:45:00	0.074	0.221	0.342	0.474	0.351	0.193	0.317	0.41	0.377	0.208	0.299	0.47	0.332	0.368	0.475	0.585	0.588	0.682	0.724	0.823	0.784		0.282	0.327	0.464	0.375	0.208	0.302	0.436	0.344	0.162	0.275	0.458	0.377	0.319	0.462	0.596	0.59	0.679	0.726	0.818
								1 day, 4:50:00	0.073	0.221	0.342	0.474	0.351	0.192	0.316	0.41	0.378	0.208	0.299	0.471	0.332	0.368	0.475	0.584	0.588	0.683	0.724	0.824	0.785		0.282	0.327	0.464	0.375	0.207	0.302	0.436	0.344	0.162	0.275	0.459	0.378	0.318	0.462	0.596	0.59	0.68	0.726	0.819
								1 day, 4:55:00	0.074	0.221	0.342	0.474	0.352	0.192	0.316	0.411	0.378	0.207	0.299	0.471	0.333	0.368	0.475	0.584	0.588	0.683	0.725	0.825	0.785		0.282	0.327	0.465	0.376	0.207	0.302	0.436	0.345	0.162	0.274	0.459	0.378	0.318	0.462	0.596	0.59	0.68	0.726	0.82
								1 day, 5:00:00	0.074	0.221	0.342	0.474	0.353	0.192	0.316	0.411	0.379	0.207	0.299	0.471	0.333	0.368	0.475	0.585	0.588	0.684	0.726	0.825	0.786		0.283	0.327	0.465	0.377	0.207	0.302	0.436	0.345	0.162	0.274	0.459	0.379	0.318	0.462	0.596	0.59	0.681	0.727	0.82
								1 day, 5:05:00	0.074	0.22	0.342	0.475	0.353	0.192	0.316	0.411	0.379	0.207	0.299	0.471	0.334	0.368	0.475	0.585	0.588	0.684	0.726	0.826	0.787		0.282	0.327	0.466	0.377	0.207	0.301	0.437	0.346	0.161	0.274	0.46	0.38	0.318	0.462	0.597	0.59	0.681	0.728	0.821
								1 day, 5:10:00	0.074	0.22	0.342	0.475	0.354	0.192	0.316	0.412	0.38	0.207	0.298	0.471	0.335	0.368	0.475	0.585	0.588	0.685	0.727	0.827	0.788		0.283	0.327	0.466	0.378	0.207	0.301	0.437	0.346	0.161	0.274	0.46	0.38	0.318	0.462	0.597	0.59	0.682	0.728	0.822
								1 day, 5:15:00	0.075	0.22	0.342	0.475	0.354	0.191	0.316	0.412	0.38	0.207	0.298	0.472	0.335	0.368	0.475	0.585	0.588	0.685	0.727	0.828	0.788		0.283	0.327	0.466	0.378	0.207	0.301	0.437	0.347	0.161	0.274	0.461	0.381	0.318	0.462	0.597	0.591	0.682	0.729	0.822
								1 day, 5:20:00	0.075	0.22	0.342	0.475	0.355	0.191	0.316	0.412	0.381	0.206	0.298	0.472	0.336	0.368	0.475	0.585	0.588	0.686	0.728	0.828	0.789		0.283	0.327	0.467	0.379	0.207	0.301	0.437	0.347	0.161	0.274	0.461	0.382	0.318	0.462	0.597	0.591	0.683	0.729	0.823
								1 day, 5:25:00	0.076	0.22	0.342	0.476	0.355	0.191	0.316	0.413	0.381	0.206	0.298	0.472	0.337	0.368	0.475	0.585	0.589	0.686	0.729	0.829	0.79		0.284	0.327	0.467	0.38	0.206	0.301	0.438	0.348	0.161	0.274	0.462	0.382	0.318	0.462	0.597	0.591	0.683	0.73	0.824
								1 day, 5:30:00	0.076	0.22	0.342	0.476	0.356	0.191	0.316	0.413	0.382	0.206	0.298	0.472	0.337	0.368	0.475	0.585	0.588	0.687	0.729	0.83	0.79		0.283	0.326	0.467	0.38	0.206	0.301	0.438	0.348	0.16	0.273	0.462	0.383	0.317	0.462	0.597	0.591	0.684	0.731	0.825
								1 day, 5:35:00	0.077	0.219	0.342	0.476	0.356	0.191	0.316	0.414	0.382	0.206	0.298	0.472	0.338	0.368	0.475	0.585	0.589	0.687	0.73	0.831	0.791		0.283	0.326	0.468	0.381	0.206	0.301	0.438	0.349	0.16	0.273	0.462	0.384	0.317	0.462	0.597	0.591	0.684	0.731	0.825
								1 day, 5:40:00	0.077	0.219	0.342	0.476	0.357	0.191	0.316	0.414	0.383	0.206	0.298	0.473	0.339	0.367	0.475	0.585	0.589	0.688	0.73	0.831	0.792		0.284	0.326	0.468	0.381	0.206	0.3	0.439	0.349	0.16	0.273	0.463	0.384	0.317	0.462	0.597	0.591	0.685	0.732	0.826
								1 day, 5:45:00	0.077	0.219	0.342	0.476	0.358	0.19	0.316	0.414	0.383	0.205	0.298	0.473	0.339	0.367	0.475	0.585	0.589	0.688	0.731	0.832	0.793		0.284	0.326	0.469	0.382	0.206	0.3	0.439	0.35	0.16	0.273	0.463	0.385	0.317	0.462	0.597	0.591	0.685	0.732	0.827
								1 day, 5:50:00	0.077	0.219	0.342	0.477	0.358	0.19	0.316	0.415	0.384	0.205	0.298	0.473	0.34	0.367	0.475	0.585	0.589	0.689	0.732	0.833	0.794		0.284	0.326	0.469	0.382	0.206	0.3	0.439	0.351	0.16	0.273	0.464	0.386	0.317	0.462	0.597	0.592	0.686	0.733	0.828
								1 day, 5:55:00	0.077	0.219	0.342	0.477	0.359	0.19	0.315	0.415	0.384	0.205	0.298	0.473	0.34	0.367	0.475	0.585	0.589	0.689	0.732	0.834	0.794		0.284	0.326	0.469	0.383	0.206	0.3	0.439	0.351	0.159	0.273	0.464	0.386	0.317	0.462	0.597	0.592	0.686	0.734	0.828
								1 day, 6:00:00	0.076	0.219	0.342	0.477	0.359	0.19	0.315	0.416	0.384	0.205	0.298	0.473	0.341	0.367	0.475	0.585	0.589	0.69	0.733	0.835	0.795		0.284	0.326	0.469	0.383	0.205	0.3	0.44	0.351	0.159	0.272	0.464	0.387	0.317	0.462	0.597	0.592	0.687	0.734	0.829
								1 day, 6:05:00	0.078	0.219	0.342	0.477	0.36	0.19	0.315	0.416	0.385	0.205	0.297	0.473	0.342	0.367	0.475	0.585	0.589	0.69	0.733	0.835	0.796		0.284	0.326	0.47	0.384	0.205	0.3	0.44	0.352	0.159	0.272	0.465	0.387	0.317	0.462	0.597	0.592	0.687	0.735	0.83
								1 day, 6:10:00	0.078	0.219	0.342	0.478	0.36	0.189	0.315	0.416	0.385	0.205	0.297	0.474	0.342	0.367	0.475	0.585	0.589	0.691	0.734	0.836	0.796		0.284	0.326	0.47	0.384	0.205	0.3	0.44	0.352	0.159	0.272	0.465	0.388	0.317	0.462	0.597	0.592	0.688	0.735	0.831
								1 day, 6:15:00	0.079	0.218	0.342	0.478	0.361	0.189	0.315	0.417	0.386	0.205	0.297	0.474	0.343	0.367	0.475	0.585	0.59	0.691	0.735	0.837	0.797		0.285	0.326	0.471	0.385	0.205	0.299	0.441	0.353	0.159	0.272	0.466	0.389	0.316	0.462	0.597	0.592	0.688	0.736	0.831
								1 day, 6:20:00	0.078	0.218	0.341	0.478	0.361	0.189	0.315	0.417	0.386	0.204	0.297	0.474	0.343	0.367	0.475	0.585	0.59	0.692	0.735	0.838	0.798		0.285	0.326	0.471	0.386	0.205	0.299	0.441	0.353	0.158	0.272	0.466	0.389	0.316	0.462	0.597	0.592	0.689	0.737	0.832
								1 day, 6:25:00	0.078	0.218	0.342	0.478	0.362	0.189	0.315	0.418	0.387	0.204	0.297	0.474	0.344	0.367	0.475	0.585	0.59	0.692	0.736	0.839	0.799		0.285	0.326	0.471	0.386	0.205	0.299	0.441	0.354	0.158	0.272	0.466	0.39	0.316	0.462	0.597	0.592	0.689	0.737	0.833
								1 day, 6:30:00	0.079	0.218	0.342	0.478	0.362	0.189	0.315	0.418	0.387	0.204	0.297	0.474	0.345	0.367	0.475	0.585	0.59	0.693	0.737	0.839	0.8		0.285	0.326	0.472	0.387	0.205	0.299	0.441	0.354	0.158	0.272	0.467	0.39	0.316	0.462	0.597	0.592	0.69	0.738	0.834
								1 day, 6:35:00	0.079	0.218	0.342	0.479	0.363	0.188	0.315	0.418	0.388	0.204	0.297	0.474	0.345	0.367	0.475	0.585	0.59	0.693	0.737	0.84	0.8		0.285	0.325	0.472	0.387	0.205	0.299	0.442	0.355	0.158	0.271	0.467	0.391	0.316	0.462	0.597	0.593	0.69	0.738	0.834
								1 day, 6:40:00	0.079	0.218	0.341	0.479	0.364	0.188	0.315	0.419	0.388	0.204	0.297	0.475	0.346	0.367	0.475	0.585	0.59	0.694	0.737	0.841	0.801		0.286	0.325	0.472	0.388	0.204	0.299	0.442	0.355	0.158	0.271	0.468	0.392	0.316	0.462	0.598	0.593	0.691	0.739	0.835
								1 day, 6:45:00	0.079	0.217	0.341	0.479	0.364	0.188	0.315	0.419	0.389	0.203	0.297	0.475	0.347	0.367	0.475	0.585	0.59	0.694	0.738	0.842	0.802		0.285	0.325	0.473	0.388	0.204	0.299	0.442	0.356	0.157	0.271	0.468	0.392	0.316	0.462	0.598	0.593	0.691	0.74	0.836
								1 day, 6:50:00	0.079	0.217	0.342	0.479	0.365	0.188	0.315	0.42	0.389	0.203	0.297	0.475	0.347	0.366	0.475	0.586	0.59	0.695	0.739	0.843	0.802		0.286	0.325	0.473	0.389	0.204	0.299	0.442	0.356	0.157	0.271	0.468	0.393	0.315	0.462	0.598	0.593	0.692	0.74	0.837
								1 day, 6:55:00	0.08	0.217	0.341	0.48	0.365	0.188	0.314	0.42	0.389	0.203	0.296	0.475	0.348	0.366	0.475	0.585	0.59	0.695	0.739	0.844	0.803		0.286	0.325	0.473	0.389	0.204	0.298	0.443	0.357	0.157	0.271	0.469	0.393	0.315	0.462	0.598	0.593	0.692	0.741	0.837
								1 day, 7:00:00	0.081	0.217	0.342	0.48	0.366	0.188	0.314	0.42	0.39	0.203	0.296	0.475	0.348	0.366	0.475	0.586	0.591	0.696	0.74	0.844	0.804		0.286	0.325	0.474	0.39	0.204	0.298	0.443	0.357	0.157	0.271	0.469	0.394	0.315	0.462	0.598	0.593	0.693	0.742	0.838
								1 day, 7:05:00	0.081	0.217	0.342	0.48	0.366	0.187	0.314	0.421	0.39	0.203	0.296	0.475	0.349	0.366	0.475	0.586	0.591	0.696	0.74	0.845	0.804		0.287	0.325	0.474	0.39	0.204	0.298	0.443	0.358	0.157	0.271	0.469	0.395	0.315	0.462	0.598	0.593	0.693	0.742	0.839
								1 day, 7:10:00	0.079	0.217	0.341	0.48	0.367	0.187	0.314	0.421	0.391	0.203	0.296	0.476	0.35	0.366	0.475	0.586	0.591	0.697	0.741	0.846	0.805		0.286	0.325	0.475	0.391	0.204	0.298	0.444	0.358	0.157	0.27	0.47	0.395	0.315	0.462	0.598	0.593	0.694	0.743	0.84
								1 day, 7:15:00	0.081	0.217	0.341	0.481	0.367	0.187	0.314	0.421	0.391	0.203	0.296	0.476	0.35	0.366	0.475	0.586	0.591	0.697	0.742	0.847	0.806		0.286	0.325	0.475	0.392	0.204	0.298	0.444	0.359	0.156	0.27	0.47	0.396	0.315	0.462	0.598	0.594	0.694	0.743	0.84
								1 day, 7:20:00	0.082	0.217	0.342	0.481	0.368	0.187	0.314	0.422	0.392	0.202	0.296	0.476	0.351	0.366	0.475	0.586	0.591	0.698	0.742	0.848	0.807		0.286	0.325	0.475	0.392	0.203	0.298	0.444	0.359	0.156	0.27	0.471	0.396	0.315	0.462	0.598	0.594	0.695	0.744	0.841
								1 day, 7:25:00	0.082	0.216	0.341	0.481	0.368	0.187	0.314	0.422	0.392	0.202	0.296	0.476	0.351	0.366	0.475	0.586	0.591	0.698	0.743	0.848	0.807		0.287	0.325	0.475	0.392	0.203	0.298	0.444	0.36	0.156	0.27	0.471	0.397	0.315	0.462	0.598	0.594	0.695	0.744	0.842
								1 day, 7:30:00	0.081	0.216	0.342	0.481	0.369	0.187	0.314	0.422	0.392	0.202	0.296	0.476	0.352	0.366	0.475	0.586	0.591	0.699	0.743	0.849	0.808		0.287	0.325	0.476	0.393	0.203	0.298	0.445	0.36	0.156	0.27	0.471	0.398	0.315	0.462	0.598	0.594	0.696	0.745	0.843
								1 day, 7:35:00	0.083	0.216	0.341	0.481	0.37	0.187	0.314	0.423	0.393	0.202	0.296	0.476	0.353	0.366	0.475	0.586	0.591	0.699	0.744	0.85	0.809		0.287	0.325	0.476	0.394	0.203	0.298	0.445	0.361	0.156	0.27	0.472	0.398	0.315	0.462	0.598	0.594	0.696	0.746	0.843
								1 day, 7:40:00	0.083	0.216	0.342	0.482	0.37	0.186	0.314	0.423	0.393	0.202	0.296	0.476	0.353	0.366	0.475	0.586	0.591	0.7	0.745	0.851	0.81		0.287	0.325	0.476	0.394	0.203	0.297	0.445	0.361	0.155	0.27	0.472	0.399	0.314	0.462	0.598	0.594	0.697	0.746	0.844
								1 day, 7:45:00	0.083	0.216	0.341	0.482	0.37	0.186	0.314	0.423	0.394	0.202	0.296	0.476	0.354	0.366	0.475	0.586	0.592	0.7	0.745	0.852	0.81		0.288	0.324	0.477	0.394	0.203	0.297	0.445	0.361	0.155	0.27	0.472	0.399	0.314	0.462	0.598	0.594	0.697	0.747	0.845
								1 day, 7:50:00	0.083	0.216	0.341	0.482	0.371	0.186	0.314	0.424	0.394	0.201	0.295	0.477	0.354	0.366	0.475	0.586	0.592	0.701	0.746	0.852	0.811		0.287	0.324	0.477	0.395	0.203	0.297	0.446	0.362	0.155	0.269	0.473	0.4	0.314	0.462	0.599	0.594	0.698	0.748	0.846
								1 day, 7:55:00	0.084	0.216	0.342	0.482	0.372	0.186	0.314	0.424	0.395	0.201	0.296	0.477	0.355	0.366	0.475	0.586	0.592	0.701	0.746	0.853	0.812		0.288	0.324	0.477	0.396	0.203	0.297	0.446	0.362	0.155	0.269	0.473	0.401	0.314	0.462	0.599	0.595	0.698	0.748	0.846
								1 day, 8:00:00	0.084	0.216	0.342	0.482	0.372	0.186	0.314	0.425	0.395	0.201	0.295	0.477	0.356	0.366	0.475	0.586	0.592	0.702	0.747	0.854	0.813		0.289	0.324	0.478	0.396	0.203	0.297	0.446	0.363	0.155	0.269	0.473	0.401	0.314	0.462	0.599	0.595	0.699	0.749	0.847
								1 day, 8:05:00	0.084	0.216	0.342	0.483	0.373	0.186	0.314	0.425	0.396	0.201	0.295	0.477	0.356	0.366	0.475	0.586	0.592	0.702	0.747	0.855	0.813		0.289	0.324	0.478	0.396	0.203	0.297	0.446	0.363	0.155	0.269	0.474	0.402	0.314	0.462	0.599	0.595	0.699	0.749	0.848
								1 day, 8:10:00	0.084	0.215	0.341	0.483	0.373	0.185	0.314	0.425	0.396	0.201	0.295	0.477	0.357	0.366	0.475	0.586	0.592	0.703	0.748	0.856	0.814		0.289	0.324	0.479	0.397	0.202	0.297	0.447	0.364	0.154	0.269	0.474	0.402	0.314	0.462	0.599	0.595	0.7	0.75	0.849
								1 day, 8:15:00	0.085	0.215	0.341	0.483	0.374	0.185	0.313	0.426	0.396	0.201	0.295	0.477	0.357	0.366	0.475	0.586	0.592	0.703	0.749	0.857	0.815		0.29	0.324	0.479	0.397	0.202	0.297	0.447	0.364	0.154	0.269	0.474	0.403	0.314	0.462	0.599	0.595	0.7	0.75	0.849
								1 day, 8:20:00	0.085	0.215	0.341	0.483	0.374	0.185	0.313	0.426	0.397	0.2	0.295	0.477	0.358	0.366	0.475	0.586	0.592	0.704	0.749	0.857	0.816		0.289	0.324	0.479	0.398	0.202	0.296	0.447	0.365	0.154	0.269	0.475	0.403	0.314	0.462	0.599	0.595	0.701	0.751	0.85
								1 day, 8:25:00	0.085	0.215	0.342	0.483	0.375	0.185	0.313	0.426	0.397	0.2	0.295	0.477	0.358	0.366	0.476	0.586	0.593	0.704	0.75	0.858	0.816		0.29	0.324	0.48	0.399	0.202	0.296	0.447	0.365	0.154	0.269	0.475	0.404	0.314	0.462	0.599	0.595	0.701	0.751	0.851
								1 day, 8:30:00	0.086	0.215	0.342	0.484	0.375	0.185	0.313	0.427	0.398	0.2	0.295	0.477	0.359	0.365	0.476	0.587	0.593	0.705	0.75	0.859	0.817		0.29	0.324	0.48	0.399	0.202	0.296	0.448	0.366	0.154	0.268	0.475	0.405	0.313	0.462	0.599	0.595	0.702	0.752	0.852
								1 day, 8:35:00	0.086	0.215	0.342	0.484	0.376	0.185	0.313	0.427	0.398	0.2	0.295	0.478	0.359	0.366	0.476	0.587	0.593	0.705	0.751	0.86	0.818		0.29	0.324	0.48	0.399	0.202	0.296	0.448	0.366	0.154	0.268	0.476	0.405	0.313	0.462	0.599	0.595	0.702	0.753	0.852
								1 day, 8:40:00	0.085	0.215	0.341	0.484	0.376	0.184	0.313	0.427	0.398	0.2	0.295	0.478	0.36	0.365	0.475	0.587	0.593	0.706	0.752	0.861	0.819		0.29	0.324	0.48	0.4	0.202	0.296	0.448	0.366	0.153	0.268	0.476	0.406	0.313	0.462	0.599	0.595	0.703	0.753	0.853
								1 day, 8:45:00	0.086	0.215	0.342	0.484	0.377	0.184	0.313	0.428	0.399	0.2	0.295	0.478	0.361	0.365	0.476	0.587	0.593	0.706	0.752	0.862	0.819		0.29	0.324	0.481	0.4	0.202	0.296	0.448	0.367	0.153	0.268	0.477	0.406	0.313	0.462	0.599	0.596	0.703	0.754	0.854
								1 day, 8:50:00	0.086	0.215	0.342	0.484	0.377	0.184	0.313	0.428	0.399	0.2	0.295	0.478	0.361	0.365	0.476	0.587	0.593	0.707	0.753	0.863	0.82		0.29	0.324	0.481	0.401	0.202	0.296	0.449	0.367	0.153	0.268	0.477	0.407	0.313	0.462	0.599	0.596	0.704	0.754	0.855
								1 day, 8:55:00	0.086	0.214	0.341	0.485	0.378	0.184	0.313	0.428	0.4	0.199	0.295	0.478	0.362	0.365	0.476	0.587	0.593	0.707	0.753	0.864	0.821		0.291	0.324	0.481	0.401	0.201	0.296	0.449	0.368	0.153	0.268	0.477	0.407	0.313	0.462	0.599	0.596	0.704	0.755	0.855
								1 day, 9:00:00	0.088	0.214	0.342	0.485	0.378	0.184	0.313	0.429	0.4	0.199	0.295	0.478	0.362	0.365	0.476	0.587	0.593	0.708	0.754	0.865	0.822		0.291	0.324	0.482	0.402	0.201	0.296	0.449	0.368	0.153	0.268	0.478	0.408	0.313	0.462	0.599	0.596	0.705	0.756	0.856
								1 day, 9:05:00	0.089	0.214	0.341	0.485	0.379	0.184	0.313	0.429	0.4	0.199	0.294	0.478	0.363	0.365	0.476	0.587	0.593	0.708	0.754	0.865	0.822		0.292	0.324	0.482	0.402	0.201	0.295	0.449	0.369	0.153	0.268	0.478	0.408	0.313	0.462	0.599	0.596	0.705	0.756	0.857
								1 day, 9:10:00	0.087	0.214	0.342	0.485	0.379	0.184	0.313	0.429	0.401	0.199	0.294	0.478	0.363	0.365	0.476	0.587	0.594	0.709	0.755	0.866	0.823		0.292	0.324	0.482	0.403	0.201	0.295	0.45	0.369	0.153	0.268	0.478	0.409	0.312	0.462	0.6	0.596	0.706	0.757	0.858
								1 day, 9:15:00	0.088	0.214	0.342	0.485	0.38	0.184	0.313	0.43	0.401	0.199	0.294	0.478	0.364	0.365	0.476	0.587	0.594	0.709	0.756	0.867	0.825		0.293	0.324	0.483	0.403	0.201	0.295	0.45	0.37	0.152	0.267	0.479	0.409	0.313	0.463	0.6	0.596	0.706	0.758	0.858
								1 day, 9:20:00	0.089	0.214	0.342	0.486	0.38	0.183	0.313	0.43	0.402	0.199	0.294	0.478	0.365	0.365	0.476	0.587	0.594	0.71	0.756	0.868	0.825		0.292	0.323	0.483	0.404	0.201	0.295	0.45	0.37	0.152	0.267	0.479	0.41	0.312	0.463	0.6	0.597	0.707	0.758	0.859
								1 day, 9:25:00	0.089	0.214	0.342	0.486	0.381	0.183	0.313	0.43	0.402	0.199	0.294	0.478	0.365	0.365	0.476	0.587	0.594	0.71	0.757	0.869	0.826		0.293	0.323	0.483	0.404	0.201	0.295	0.45	0.37	0.152	0.267	0.479	0.411	0.313	0.463	0.6	0.597	0.708	0.759	0.86
								1 day, 9:30:00	0.09	0.214	0.342	0.486	0.381	0.183	0.313	0.431	0.402	0.198	0.294	0.478	0.366	0.365	0.476	0.587	0.594	0.711	0.758	0.87	0.827		0.293	0.323	0.483	0.405	0.201	0.295	0.451	0.371	0.152	0.267	0.479	0.411	0.312	0.462	0.6	0.597	0.708	0.759	0.861
								1 day, 9:35:00	0.089	0.214	0.342	0.486	0.382	0.183	0.313	0.431	0.403	0.198	0.294	0.478	0.366	0.365	0.476	0.587	0.594	0.711	0.758	0.871	0.828		0.293	0.323	0.484	0.405	0.2	0.295	0.451	0.371	0.152	0.267	0.48	0.412	0.312	0.463	0.6	0.597	0.708	0.76	0.861
								1 day, 9:40:00	0.091	0.213	0.342	0.486	0.382	0.183	0.313	0.431	0.403	0.198	0.294	0.478	0.367	0.365	0.476	0.587	0.594	0.712	0.759	0.872	0.829		0.294	0.323	0.484	0.406	0.2	0.295	0.451	0.372	0.152	0.267	0.48	0.412	0.312	0.463	0.6	0.597	0.709	0.76	0.862
								1 day, 9:45:00	0.091	0.213	0.341	0.487	0.383	0.183	0.313	0.432	0.404	0.198	0.294	0.478	0.367	0.365	0.476	0.587	0.594	0.712	0.76	0.873	0.83		0.293	0.323	0.484	0.406	0.2	0.295	0.451	0.372	0.151	0.267	0.48	0.413	0.312	0.463	0.6	0.597	0.709	0.761	0.863
								1 day, 9:50:00	0.09	0.213	0.342	0.487	0.383	0.183	0.312	0.432	0.404	0.198	0.294	0.479	0.368	0.365	0.476	0.587	0.594	0.713	0.76	0.874	0.831		0.294	0.323	0.485	0.406	0.2	0.295	0.451	0.373	0.151	0.267	0.481	0.413	0.312	0.463	0.6	0.597	0.71	0.762	0.864
								1 day, 9:55:00	0.091	0.213	0.342	0.487	0.384	0.182	0.312	0.432	0.404	0.198	0.294	0.479	0.368	0.365	0.476	0.588	0.594	0.713	0.761	0.875	0.831		0.294	0.323	0.485	0.407	0.2	0.295	0.452	0.373	0.151	0.267	0.481	0.414	0.312	0.463	0.6	0.597	0.71	0.762	0.864
								1 day, 10:00:00	0.092	0.213	0.342	0.487	0.384	0.182	0.312	0.433	0.405	0.198	0.294	0.479	0.369	0.365	0.476	0.588	0.595	0.714	0.761	0.876	0.832		0.295	0.323	0.485	0.407	0.2	0.294	0.452	0.373	0.151	0.266	0.481	0.414	0.312	0.463	0.6	0.597	0.711	0.763	0.865
								1 day, 10:05:00	0.092	0.213	0.342	0.487	0.385	0.182	0.312	0.433	0.405	0.198	0.294	0.479	0.37	0.365	0.476	0.588	0.595	0.714	0.762	0.877	0.833		0.295	0.323	0.486	0.408	0.2	0.294	0.452	0.374	0.151	0.266	0.482	0.415	0.312	0.463	0.6	0.597	0.711	0.763	0.866
								1 day, 10:10:00	0.092	0.213	0.342	0.487	0.385	0.182	0.312	0.433	0.406	0.197	0.294	0.479	0.37	0.365	0.476	0.588	0.595	0.715	0.762	0.877	0.834		0.295	0.323	0.486	0.408	0.2	0.294	0.452	0.374	0.151	0.266	0.482	0.415	0.312	0.463	0.6	0.598	0.712	0.764	0.867
								1 day, 10:15:00	0.092	0.213	0.342	0.488	0.386	0.182	0.312	0.434	0.406	0.197	0.294	0.479	0.371	0.365	0.476	0.588	0.595	0.715	0.763	0.879	0.835		0.295	0.323	0.486	0.409	0.2	0.294	0.453	0.375	0.151	0.266	0.482	0.416	0.312	0.463	0.6	0.598	0.713	0.765	0.867
								1 day, 10:20:00	0.093	0.213	0.341	0.488	0.386	0.182	0.312	0.434	0.406	0.197	0.294	0.479	0.371	0.365	0.476	0.588	0.595	0.716	0.764	0.879	0.836		0.296	0.323	0.486	0.409	0.2	0.294	0.453	0.375	0.15	0.266	0.483	0.416	0.311	0.463	0.601	0.598	0.713	0.765	0.868
								1 day, 10:25:00	0.094	0.212	0.342	0.488	0.387	0.182	0.312	0.434	0.406	0.197	0.293	0.479	0.372	0.364	0.476	0.588	0.595	0.716	0.764	0.88	0.837		0.296	0.323	0.487	0.41	0.199	0.294	0.453	0.375	0.15	0.266	0.483	0.417	0.311	0.463	0.6	0.598	0.714	0.766	0.869
								1 day, 10:30:00	0.092	0.212	0.342	0.488	0.387	0.181	0.312	0.435	0.407	0.197	0.293	0.479	0.372	0.365	0.476	0.588	0.595	0.717	0.765	0.881	0.838		0.296	0.323	0.487	0.41	0.199	0.294	0.453	0.376	0.15	0.266	0.483	0.417	0.311	0.463	0.601	0.598	0.714	0.766	0.87
								1 day, 10:35:00	0.094	0.212	0.342	0.488	0.388	0.181	0.312	0.435	0.407	0.197	0.293	0.479	0.373	0.365	0.476	0.588	0.595	0.717	0.766	0.882	0.839		0.296	0.323	0.487	0.41	0.199	0.294	0.454	0.376	0.15	0.266	0.484	0.418	0.311	0.463	0.601	0.598	0.715	0.767	0.87
								1 day, 10:40:00	0.094	0.212	0.342	0.489	0.388	0.181	0.312	0.435	0.408	0.197	0.293	0.479	0.373	0.365	0.476	0.588	0.595	0.718	0.766	0.883	0.84		0.298	0.323	0.488	0.411	0.199	0.294	0.454	0.377	0.15	0.266	0.484	0.418	0.311	0.463	0.601	0.598	0.715	0.768	0.871
								1 day, 10:45:00	0.095	0.212	0.342	0.489	0.389	0.181	0.312	0.436	0.408	0.196	0.293	0.479	0.374	0.364	0.476	0.588	0.596	0.719	0.767	0.884	0.84		0.297	0.323	0.488	0.411	0.199	0.294	0.454	0.377	0.15	0.266	0.484	0.419	0.311	0.463	0.601	0.598	0.716	0.768	0.872
								1 day, 10:50:00	0.095	0.212	0.342	0.489	0.389	0.181	0.312	0.436	0.408	0.196	0.293	0.479	0.374	0.364	0.476	0.588	0.596	0.719	0.768	0.885	0.842		0.298	0.323	0.488	0.412	0.199	0.294	0.454	0.377	0.15	0.266	0.484	0.419	0.311	0.463	0.601	0.598	0.716	0.769	0.873
								1 day, 10:55:00	0.097	0.212	0.341	0.489	0.39	0.181	0.312	0.436	0.409	0.196	0.293	0.479	0.375	0.364	0.476	0.588	0.596	0.719	0.768	0.886	0.842		0.298	0.322	0.488	0.412	0.199	0.293	0.454	0.378	0.149	0.265	0.485	0.42	0.311	0.463	0.601	0.598	0.717	0.769	0.873
								1 day, 11:00:00	0.096	0.212	0.342	0.489	0.39	0.181	0.312	0.436	0.409	0.196	0.293	0.479	0.375	0.364	0.476	0.588	0.596	0.72	0.769	0.886	0.843		0.298	0.322	0.489	0.413	0.199	0.293	0.455	0.378	0.149	0.265	0.485	0.42	0.311	0.463	0.601	0.599	0.717	0.77	0.874
								1 day, 11:05:00	0.096	0.212	0.342	0.489	0.39	0.18	0.312	0.437	0.409	0.196	0.293	0.479	0.376	0.364	0.476	0.588	0.596	0.72	0.769	0.888	0.844		0.299	0.322	0.489	0.413	0.199	0.293	0.455	0.378	0.149	0.265	0.485	0.421	0.311	0.463	0.601	0.599	0.718	0.771	0.875
								1 day, 11:10:00	0.097	0.212	0.342	0.49	0.391	0.18	0.312	0.437	0.41	0.196	0.293	0.479	0.376	0.364	0.476	0.588	0.596	0.721	0.77	0.889	0.845		0.298	0.322	0.489	0.414	0.199	0.293	0.455	0.379	0.149	0.265	0.486	0.421	0.311	0.463	0.601	0.599	0.718	0.772	0.876
								1 day, 11:15:00	0.097	0.211	0.342	0.49	0.391	0.18	0.312	0.437	0.41	0.196	0.293	0.479	0.377	0.364	0.476	0.588	0.596	0.722	0.771	0.889	0.846		0.299	0.322	0.489	0.414	0.198	0.293	0.455	0.379	0.149	0.265	0.486	0.422	0.31	0.463	0.601	0.599	0.719	0.772	0.876
								1 day, 11:20:00	0.098	0.211	0.342	0.49	0.392	0.18	0.312	0.438	0.411	0.196	0.293	0.479	0.377	0.364	0.476	0.589	0.596	0.722	0.772	0.89	0.847		0.298	0.322	0.49	0.414	0.198	0.293	0.455	0.38	0.149	0.265	0.486	0.422	0.31	0.463	0.601	0.599	0.719	0.773	0.877
								1 day, 11:25:00	0.098	0.211	0.342	0.49	0.392	0.18	0.312	0.438	0.411	0.195	0.293	0.479	0.378	0.364	0.476	0.588	0.596	0.723	0.772	0.891	0.848		0.299	0.322	0.49	0.415	0.198	0.293	0.456	0.38	0.149	0.265	0.486	0.423	0.31	0.463	0.601	0.599	0.72	0.774	0.878
								1 day, 11:30:00	0.098	0.211	0.342	0.49	0.393	0.18	0.312	0.438	0.411	0.195	0.293	0.479	0.378	0.364	0.476	0.589	0.596	0.723	0.773	0.892	0.849		0.3	0.322	0.49	0.415	0.198	0.293	0.456	0.38	0.148	0.265	0.486	0.423	0.31	0.463	0.601	0.599	0.72	0.774	0.879
								1 day, 11:35:00	0.099	0.211	0.342	0.49	0.393	0.18	0.311	0.438	0.412	0.195	0.293	0.479	0.379	0.364	0.477	0.589	0.596	0.724	0.773	0.893	0.849		0.299	0.322	0.49	0.416	0.198	0.293	0.456	0.381	0.148	0.265	0.487	0.424	0.31	0.463	0.601	0.599	0.721	0.775	0.88
								1 day, 11:40:00	0.099	0.211	0.342	0.491	0.394	0.18	0.311	0.439	0.412	0.195	0.293	0.479	0.379	0.364	0.477	0.589	0.597	0.725	0.774	0.894	0.851		0.301	0.322	0.491	0.416	0.198	0.293	0.456	0.381	0.148	0.264	0.487	0.424	0.31	0.463	0.601	0.6	0.722	0.775	0.881
								1 day, 11:45:00	0.1	0.211	0.342	0.491	0.394	0.179	0.311	0.439	0.412	0.195	0.293	0.479	0.38	0.364	0.477	0.589	0.597	0.725	0.775	0.895	0.851		0.3	0.322	0.491	0.416	0.198	0.293	0.456	0.381	0.148	0.264	0.487	0.425	0.31	0.463	0.602	0.6	0.722	0.776	0.881
								1 day, 11:50:00	0.102	0.211	0.342	0.491	0.395	0.179	0.311	0.439	0.413	0.195	0.292	0.479	0.38	0.364	0.477	0.589	0.597	0.726	0.775	0.896	0.852		0.3	0.322	0.491	0.417	0.198	0.292	0.457	0.382	0.148	0.264	0.488	0.425	0.31	0.463	0.602	0.6	0.722	0.777	0.882
								1 day, 11:55:00	0.101	0.211	0.342	0.491	0.395	0.179	0.311	0.44	0.413	0.195	0.292	0.479	0.381	0.364	0.477	0.589	0.597	0.726	0.776	0.897	0.853		0.301	0.322	0.491	0.417	0.198	0.292	0.457	0.382	0.148	0.264	0.488	0.426	0.31	0.463	0.602	0.6	0.723	0.777	0.883
								1 day, 12:00:00	0.101	0.211	0.342	0.491	0.395	0.179	0.311	0.44	0.413	0.195	0.292	0.479	0.381	0.364	0.477	0.589	0.597	0.727	0.776	0.897	0.853		0.302	0.322	0.492	0.418	0.197	0.292	0.457	0.382	0.148	0.264	0.488	0.426	0.31	0.463	0.602	0.6	0.724	0.778	0.884
								1 day, 12:05:00	0.103	0.21	0.342	0.491	0.396	0.179	0.311	0.44	0.414	0.194	0.292	0.479	0.382	0.364	0.477	0.589	0.597	0.727	0.777	0.898	0.854		0.303	0.322	0.492	0.418	0.197	0.292	0.457	0.383	0.147	0.264	0.488	0.427	0.31	0.463	0.602	0.6	0.724	0.779	0.884
								1 day, 12:10:00	0.102	0.21	0.342	0.492	0.396	0.179	0.311	0.44	0.414	0.194	0.292	0.479	0.382	0.364	0.477	0.589	0.597	0.728	0.778	0.899	0.855		0.303	0.322	0.492	0.419	0.197	0.292	0.457	0.383	0.147	0.264	0.489	0.427	0.309	0.463	0.602	0.6	0.725	0.779	0.885
								1 day, 12:15:00	0.105	0.21	0.342	0.492	0.397	0.179	0.311	0.441	0.414	0.194	0.292	0.479	0.383	0.364	0.477	0.589	0.597	0.729	0.779	0.9	0.855		0.304	0.322	0.492	0.419	0.197	0.292	0.458	0.384	0.147	0.264	0.489	0.428	0.31	0.463	0.602	0.6	0.725	0.78	0.886
								1 day, 12:20:00	0.104	0.21	0.342	0.492	0.397	0.179	0.311	0.441	0.415	0.194	0.292	0.479	0.383	0.364	0.477	0.589	0.597	0.729	0.779	0.901	0.857		0.304	0.322	0.493	0.419	0.197	0.292	0.458	0.384	0.147	0.264	0.489	0.428	0.309	0.463	0.602	0.6	0.726	0.781	0.887
								1 day, 12:25:00	0.105	0.21	0.342	0.492	0.398	0.178	0.311	0.441	0.415	0.194	0.292	0.479	0.384	0.364	0.477	0.589	0.597	0.73	0.78	0.902	0.857		0.302	0.322	0.493	0.42	0.197	0.292	0.458	0.384	0.147	0.264	0.489	0.429	0.309	0.463	0.602	0.6	0.726	0.781	0.888
								1 day, 12:30:00	0.106	0.21	0.342	0.492	0.398	0.178	0.311	0.442	0.415	0.194	0.292	0.48	0.384	0.364	0.477	0.589	0.598	0.73	0.78	0.903	0.858		0.305	0.322	0.493	0.42	0.197	0.292	0.458	0.385	0.147	0.264	0.489	0.429	0.309	0.463	0.602	0.601	0.727	0.782	0.889
								1 day, 12:35:00	0.105	0.21	0.341	0.492	0.398	0.178	0.311	0.442	0.416	0.194	0.292	0.479	0.385	0.364	0.477	0.589	0.598	0.731	0.781	0.904	0.858		0.304	0.321	0.493	0.421	0.197	0.292	0.458	0.385	0.147	0.263	0.49	0.43	0.309	0.463	0.602	0.601	0.727	0.783	0.889
								1 day, 12:40:00	0.106	0.21	0.342	0.492	0.399	0.178	0.311	0.442	0.416	0.194	0.292	0.48	0.385	0.364	0.477	0.589	0.598	0.732	0.782	0.905	0.859		0.304	0.321	0.493	0.421	0.197	0.292	0.458	0.385	0.147	0.263	0.49	0.43	0.309	0.463	0.602	0.601	0.728	0.783	0.89
								1 day, 12:45:00	0.106	0.21	0.342	0.493	0.399	0.178	0.311	0.442	0.416	0.194	0.292	0.48	0.386	0.364	0.477	0.59	0.598	0.732	0.782	0.906	0.86		0.304	0.322	0.494	0.422	0.197	0.292	0.459	0.386	0.147	0.263	0.49	0.431	0.309	0.463	0.602	0.601	0.728	0.784	0.891
								1 day, 12:50:00	0.106	0.21	0.342	0.493	0.4	0.178	0.311	0.443	0.417	0.193	0.292	0.48	0.386	0.364	0.477	0.59	0.598	0.733	0.783	0.907	0.861		0.305	0.321	0.494	0.422	0.196	0.291	0.459	0.386	0.146	0.263	0.49	0.431	0.309	0.463	0.602	0.601	0.729	0.784	0.892
								1 day, 12:55:00	0.107	0.21	0.342	0.493	0.4	0.178	0.311	0.443	0.417	0.193	0.292	0.48	0.387	0.364	0.477	0.59	0.598	0.734	0.784	0.908	0.862		0.306	0.321	0.494	0.422	0.196	0.291	0.459	0.386	0.146	0.263	0.491	0.432	0.309	0.463	0.602	0.601	0.73	0.785	0.893
								1 day, 13:00:00	0.108	0.209	0.342	0.493	0.401	0.178	0.311	0.443	0.417	0.193	0.292	0.48	0.387	0.364	0.477	0.589	0.598	0.734	0.784	0.908	0.863		0.305	0.321	0.495	0.423	0.196	0.291	0.459	0.387	0.146	0.263	0.491	0.432	0.309	0.463	0.602	0.601	0.73	0.786	0.894
								1 day, 13:05:00	0.109	0.209	0.342	0.493	0.401	0.178	0.311	0.443	0.418	0.193	0.292	0.48	0.388	0.364	0.477	0.59	0.598	0.735	0.785	0.909	0.864		0.306	0.321	0.495	0.423	0.196	0.291	0.46	0.387	0.146	0.263	0.491	0.433	0.309	0.463	0.603	0.601	0.731	0.787	0.894
								1 day, 13:10:00	0.108	0.209	0.342	0.494	0.401	0.177	0.311	0.444	0.418	0.193	0.292	0.48	0.388	0.364	0.477	0.59	0.598	0.736	0.786	0.91	0.865		0.307	0.321	0.495	0.424	0.196	0.291	0.46	0.387	0.146	0.263	0.491	0.433	0.309	0.463	0.603	0.601	0.731	0.787	0.895
								1 day, 13:15:00	0.11	0.209	0.342	0.494	0.402	0.177	0.311	0.444	0.418	0.193	0.292	0.48	0.389	0.364	0.477	0.59	0.599	0.736	0.786	0.911	0.866		0.307	0.321	0.495	0.424	0.196	0.291	0.46	0.388	0.146	0.263	0.491	0.433	0.309	0.463	0.603	0.602	0.732	0.788	0.896
								1 day, 13:20:00	0.109	0.209	0.342	0.494	0.402	0.177	0.311	0.444	0.419	0.193	0.291	0.48	0.389	0.364	0.477	0.59	0.599	0.737	0.787	0.912	0.867		0.307	0.321	0.495	0.424	0.196	0.291	0.46	0.388	0.146	0.263	0.492	0.434	0.309	0.463	0.603	0.602	0.732	0.789	0.897
								1 day, 13:25:00	0.111	0.209	0.342	0.494	0.403	0.177	0.311	0.444	0.419	0.193	0.291	0.48	0.39	0.364	0.477	0.59	0.599	0.737	0.788	0.913	0.867		0.309	0.321	0.496	0.425	0.196	0.291	0.46	0.389	0.145	0.263	0.492	0.434	0.309	0.463	0.603	0.602	0.733	0.789	0.898
								1 day, 13:30:00	0.11	0.209	0.342	0.494	0.403	0.177	0.311	0.445	0.419	0.193	0.291	0.48	0.39	0.364	0.477	0.59	0.599	0.738	0.788	0.915	0.868		0.308	0.321	0.496	0.425	0.196	0.291	0.46	0.389	0.145	0.263	0.492	0.435	0.309	0.464	0.603	0.602	0.733	0.79	0.898
								1 day, 13:35:00	0.111	0.209	0.342	0.495	0.404	0.177	0.311	0.445	0.419	0.192	0.291	0.48	0.391	0.364	0.477	0.59	0.599	0.738	0.789	0.915	0.868		0.31	0.321	0.496	0.425	0.196	0.291	0.461	0.389	0.145	0.262	0.492	0.435	0.309	0.464	0.603	0.602	0.734	0.791	0.899
								1 day, 13:40:00	0.11	0.209	0.342	0.495	0.404	0.177	0.311	0.445	0.42	0.192	0.291	0.48	0.391	0.364	0.477	0.59	0.599	0.74	0.79	0.916	0.87		0.31	0.321	0.497	0.426	0.196	0.291	0.461	0.39	0.145	0.262	0.492	0.436	0.308	0.463	0.603	0.602	0.734	0.791	0.9
								1 day, 13:45:00	0.111	0.209	0.342	0.495	0.404	0.177	0.31	0.446	0.42	0.192	0.291	0.48	0.392	0.364	0.478	0.59	0.599	0.74	0.791	0.917	0.871		0.308	0.321	0.497	0.426	0.196	0.291	0.461	0.39	0.145	0.262	0.493	0.436	0.308	0.464	0.603	0.602	0.735	0.792	0.901
								1 day, 13:50:00	0.112	0.209	0.342	0.495	0.405	0.177	0.31	0.446	0.421	0.192	0.291	0.48	0.392	0.364	0.478	0.59	0.599	0.741	0.791	0.919	0.872		0.31	0.321	0.497	0.427	0.195	0.291	0.461	0.39	0.145	0.262	0.493	0.437	0.308	0.464	0.603	0.602	0.735	0.793	0.902
								1 day, 13:55:00	0.113	0.209	0.342	0.495	0.405	0.177	0.31	0.446	0.421	0.192	0.291	0.48	0.393	0.364	0.478	0.59	0.599	0.742	0.792	0.919	0.873		0.311	0.321	0.497	0.427	0.195	0.291	0.461	0.391	0.145	0.262	0.493	0.437	0.308	0.464	0.603	0.603	0.736	0.793	0.903
								1 day, 14:00:00	0.113	0.208	0.342	0.495	0.406	0.176	0.31	0.446	0.421	0.192	0.291	0.48	0.393	0.364	0.477	0.59	0.6	0.742	0.792	0.92	0.873		0.311	0.321	0.497	0.428	0.195	0.29	0.462	0.391	0.145	0.262	0.493	0.438	0.308	0.464	0.603	0.603	0.736	0.794	0.903
								1 day, 14:05:00	0.114	0.209	0.342	0.496	0.406	0.176	0.31	0.447	0.421	0.192	0.291	0.48	0.393	0.364	0.478	0.59	0.6	0.743	0.793	0.921	0.874		0.311	0.321	0.498	0.428	0.195	0.29	0.462	0.391	0.145	0.262	0.493	0.438	0.308	0.464	0.603	0.603	0.737	0.795	0.904
								1 day, 14:10:00	0.113	0.208	0.342	0.496	0.406	0.176	0.31	0.447	0.422	0.192	0.291	0.48	0.394	0.364	0.478	0.591	0.6	0.743	0.794	0.922	0.875		0.312	0.321	0.498	0.428	0.195	0.29	0.462	0.392	0.144	0.262	0.493	0.439	0.308	0.464	0.603	0.603	0.737	0.795	0.905
								1 day, 14:15:00	0.115	0.208	0.342	0.496	0.407	0.176	0.31	0.447	0.422	0.192	0.291	0.48	0.394	0.364	0.478	0.591	0.6	0.744	0.795	0.923	0.876		0.311	0.321	0.498	0.429	0.195	0.29	0.462	0.392	0.144	0.262	0.493	0.439	0.308	0.464	0.604	0.603	0.738	0.796	0.906
								1 day, 14:20:00	0.117	0.208	0.342	0.496	0.407	0.176	0.31	0.447	0.422	0.192	0.291	0.48	0.395	0.364	0.478	0.591	0.6	0.745	0.795	0.925	0.877		0.313	0.321	0.498	0.429	0.195	0.29	0.462	0.392	0.144	0.262	0.494	0.439	0.308	0.464	0.604	0.603	0.738	0.796	0.907
								1 day, 14:25:00	0.116	0.208	0.342	0.496	0.408	0.176	0.31	0.448	0.423	0.192	0.291	0.48	0.395	0.364	0.478	0.591	0.6	0.746	0.796	0.926	0.878		0.314	0.321	0.499	0.429	0.195	0.29	0.463	0.393	0.144	0.262	0.494	0.44	0.308	0.464	0.604	0.603	0.739	0.797	0.907
								1 day, 14:30:00	0.117	0.208	0.342	0.496	0.408	0.176	0.31	0.448	0.423	0.191	0.291	0.48	0.396	0.364	0.478	0.591	0.6	0.746	0.796	0.927	0.879		0.313	0.321	0.499	0.43	0.195	0.29	0.463	0.393	0.144	0.262	0.494	0.44	0.308	0.464	0.604	0.603	0.739	0.798	0.908
								1 day, 14:35:00	0.117	0.208	0.342	0.497	0.409	0.176	0.31	0.448	0.423	0.191	0.291	0.48	0.396	0.364	0.478	0.591	0.6	0.747	0.797	0.928	0.88		0.312	0.321	0.499	0.43	0.195	0.29	0.463	0.393	0.144	0.261	0.494	0.441	0.308	0.464	0.604	0.603	0.74	0.798	0.909
								1 day, 14:40:00	0.117	0.208	0.342	0.497	0.409	0.176	0.31	0.448	0.423	0.191	0.291	0.48	0.397	0.364	0.478	0.591	0.6	0.747	0.798	0.929	0.881		0.315	0.321	0.499	0.431	0.195	0.29	0.463	0.394	0.144	0.261	0.494	0.441	0.308	0.464	0.604	0.604	0.741	0.799	0.91
								1 day, 14:45:00	0.117	0.208	0.342	0.497	0.409	0.175	0.31	0.449	0.424	0.191	0.291	0.48	0.397	0.364	0.478	0.591	0.601	0.749	0.798	0.93	0.882		0.314	0.321	0.499	0.431	0.194	0.29	0.463	0.394	0.144	0.261	0.494	0.442	0.308	0.464	0.604	0.604	0.741	0.8	0.911
								1 day, 14:50:00	0.12	0.208	0.342	0.497	0.41	0.175	0.31	0.449	0.424	0.191	0.291	0.48	0.398	0.364	0.478	0.591	0.601	0.749	0.799	0.931	0.882		0.316	0.321	0.5	0.431	0.194	0.29	0.463	0.394	0.144	0.261	0.494	0.442	0.308	0.464	0.604	0.604	0.742	0.8	0.912
								1 day, 14:55:00	0.119	0.208	0.342	0.497	0.41	0.175	0.31	0.449	0.424	0.191	0.291	0.48	0.398	0.364	0.478	0.591	0.601	0.749	0.8	0.932	0.883		0.315	0.321	0.5	0.432	0.194	0.29	0.464	0.395	0.144	0.261	0.495	0.442	0.308	0.464	0.604	0.604	0.742	0.801	0.912
								1 day, 15:00:00	0.119	0.208	0.342	0.497	0.411	0.175	0.31	0.449	0.425	0.191	0.291	0.48	0.398	0.364	0.478	0.591	0.601	0.75	0.8	0.933	0.884		0.316	0.321	0.5	0.432	0.194	0.29	0.464	0.395	0.143	0.261	0.495	0.443	0.307	0.464	0.604	0.604	0.743	0.801	0.913
								1 day, 15:05:00	0.12	0.208	0.342	0.498	0.411	0.175	0.31	0.45	0.425	0.191	0.291	0.48	0.399	0.364	0.478	0.591	0.601	0.751	0.801	0.934	0.886		0.317	0.321	0.5	0.433	0.194	0.29	0.464	0.395	0.143	0.261	0.495	0.443	0.308	0.464	0.604	0.604	0.743	0.802	0.914
								1 day, 15:10:00	0.119	0.208	0.342	0.498	0.411	0.175	0.31	0.45	0.425	0.19	0.291	0.481	0.399	0.364	0.478	0.591	0.601	0.752	0.801	0.935	0.886		0.317	0.321	0.501	0.433	0.194	0.29	0.464	0.396	0.143	0.261	0.495	0.444	0.308	0.464	0.604	0.604	0.744	0.803	0.915
								1 day, 15:15:00	0.123	0.207	0.342	0.498	0.412	0.175	0.31	0.45	0.426	0.19	0.291	0.481	0.4	0.363	0.478	0.591	0.601	0.753	0.802	0.936	0.888		0.318	0.321	0.501	0.433	0.194	0.29	0.464	0.396	0.143	0.261	0.495	0.444	0.307	0.464	0.604	0.604	0.745	0.804	0.916
								1 day, 15:20:00	0.122	0.207	0.342	0.498	0.412	0.175	0.31	0.45	0.426	0.19	0.29	0.481	0.4	0.364	0.478	0.591	0.601	0.754	0.803	0.938	0.888		0.319	0.32	0.501	0.434	0.194	0.289	0.464	0.396	0.143	0.261	0.495	0.445	0.307	0.464	0.604	0.604	0.745	0.804	0.916
								1 day, 15:25:00	0.124	0.207	0.342	0.498	0.413	0.175	0.31	0.451	0.426	0.19	0.291	0.481	0.401	0.364	0.478	0.592	0.601	0.754	0.804	0.938	0.889		0.318	0.32	0.501	0.434	0.194	0.289	0.465	0.397	0.143	0.261	0.495	0.445	0.307	0.464	0.605	0.605	0.746	0.805	0.917
								1 day, 15:30:00	0.122	0.207	0.342	0.498	0.413	0.175	0.31	0.451	0.426	0.19	0.29	0.481	0.401	0.363	0.478	0.592	0.601	0.755	0.804	0.939	0.89		0.319	0.32	0.501	0.435	0.194	0.289	0.465	0.397	0.143	0.261	0.495	0.445	0.307	0.464	0.605	0.605	0.746	0.805	0.918
								1 day, 15:35:00	0.125	0.207	0.342	0.499	0.413	0.175	0.31	0.451	0.427	0.19	0.291	0.481	0.402	0.364	0.478	0.592	0.602	0.756	0.805	0.94	0.891		0.319	0.32	0.502	0.435	0.194	0.289	0.465	0.397	0.143	0.261	0.495	0.446	0.307	0.464	0.605	0.605	0.747	0.806	0.919
								1 day, 15:40:00	0.126	0.207	0.342	0.499	0.414	0.174	0.31	0.451	0.427	0.19	0.29	0.481	0.402	0.363	0.479	0.592	0.602	0.756	0.806	0.941	0.892		0.319	0.32	0.502	0.435	0.193	0.289	0.465	0.397	0.143	0.261	0.495	0.446	0.307	0.464	0.605	0.605	0.747	0.807	0.92
								1 day, 15:45:00	0.124	0.207	0.342	0.499	0.414	0.174	0.31	0.451	0.427	0.19	0.29	0.481	0.402	0.363	0.479	0.592	0.602	0.758	0.806	0.943	0.893		0.32	0.32	0.502	0.436	0.193	0.289	0.465	0.398	0.142	0.261	0.495	0.447	0.307	0.464	0.605	0.605	0.748	0.808	0.921
								1 day, 15:50:00	0.125	0.207	0.342	0.499	0.415	0.174	0.31	0.452	0.428	0.19	0.29	0.481	0.403	0.364	0.479	0.592	0.602	0.758	0.807	0.943	0.894		0.32	0.32	0.502	0.436	0.193	0.289	0.466	0.398	0.142	0.26	0.496	0.447	0.307	0.464	0.605	0.605	0.748	0.808	0.921
								1 day, 15:55:00	0.125	0.207	0.342	0.499	0.415	0.174	0.31	0.452	0.428	0.19	0.29	0.481	0.403	0.363	0.479	0.592	0.602	0.76	0.808	0.945	0.895		0.322	0.32	0.503	0.437	0.193	0.289	0.466	0.398	0.142	0.26	0.496	0.448	0.307	0.464	0.605	0.605	0.749	0.809	0.922
								1 day, 16:00:00	0.126	0.207	0.342	0.499	0.415	0.174	0.31	0.452	0.428	0.19	0.29	0.481	0.404	0.363	0.479	0.592	0.602	0.76	0.808	0.946	0.896		0.323	0.32	0.503	0.437	0.193	0.289	0.466	0.399	0.142	0.26	0.496	0.448	0.307	0.464	0.605	0.605	0.75	0.81	0.923
								1 day, 16:05:00	0.128	0.207	0.342	0.499	0.416	0.174	0.31	0.452	0.428	0.19	0.29	0.481	0.404	0.363	0.479	0.592	0.602	0.761	0.809	0.947	0.897		0.323	0.32	0.503	0.437	0.193	0.289	0.466	0.399	0.142	0.26	0.496	0.448	0.307	0.464	0.605	0.605	0.75	0.81	0.924
								1 day, 16:10:00	0.128	0.207	0.342	0.499	0.416	0.174	0.31	0.453	0.429	0.189	0.29	0.481	0.404	0.363	0.479	0.592	0.602	0.761	0.81	0.948	0.898		0.322	0.32	0.503	0.438	0.193	0.289	0.466	0.399	0.142	0.26	0.496	0.449	0.307	0.464	0.605	0.606	0.75	0.811	0.925
								1 day, 16:15:00	0.128	0.207	0.342	0.5	0.417	0.174	0.31	0.453	0.429	0.189	0.29	0.481	0.405	0.364	0.479	0.592	0.602	0.763	0.811	0.949	0.899		0.324	0.32	0.503	0.438	0.193	0.289	0.466	0.399	0.142	0.26	0.496	0.449	0.307	0.464	0.605	0.606	0.751	0.812	0.925
								1 day, 16:20:00	0.129	0.207	0.342	0.5	0.417	0.174	0.31	0.453	0.429	0.189	0.29	0.481	0.405	0.363	0.479	0.592	0.602	0.763	0.811	0.951	0.9		0.324	0.32	0.504	0.438	0.193	0.289	0.466	0.4	0.142	0.26	0.496	0.45	0.307	0.464	0.605	0.606	0.752	0.812	0.926
								1 day, 16:25:00	0.13	0.207	0.342	0.5	0.418	0.173	0.31	0.453	0.429	0.189	0.29	0.481	0.406	0.363	0.479	0.592	0.603	0.764	0.812	0.952	0.9		0.324	0.32	0.504	0.439	0.193	0.289	0.467	0.4	0.142	0.26	0.496	0.45	0.307	0.465	0.605	0.606	0.752	0.813	0.927
								1 day, 16:30:00	0.129	0.206	0.342	0.5	0.418	0.173	0.31	0.454	0.43	0.189	0.29	0.481	0.406	0.363	0.479	0.592	0.603	0.765	0.812	0.953	0.902		0.325	0.32	0.504	0.439	0.193	0.289	0.467	0.4	0.142	0.26	0.496	0.45	0.306	0.464	0.605	0.606	0.753	0.813	0.928
								1 day, 16:35:00	0.131	0.206	0.342	0.5	0.418	0.173	0.309	0.454	0.43	0.189	0.29	0.481	0.406	0.363	0.479	0.592	0.603	0.766	0.813	0.955	0.902		0.325	0.32	0.504	0.439	0.192	0.288	0.467	0.401	0.141	0.26	0.496	0.451	0.307	0.464	0.605	0.606	0.753	0.814	0.929
								1 day, 16:40:00	0.131	0.206	0.342	0.501	0.419	0.173	0.31	0.454	0.43	0.189	0.29	0.481	0.407	0.363	0.479	0.593	0.603	0.767	0.814	0.956	0.904		0.327	0.32	0.504	0.44	0.192	0.289	0.467	0.401	0.141	0.26	0.496	0.451	0.307	0.465	0.606	0.606	0.754	0.815	0.93
								1 day, 16:45:00	0.132	0.206	0.342	0.501	0.419	0.173	0.31	0.454	0.431	0.189	0.29	0.481	0.407	0.363	0.479	0.592	0.603	0.768	0.815	0.958	0.904		0.327	0.32	0.505	0.44	0.192	0.289	0.467	0.401	0.141	0.26	0.496	0.452	0.307	0.465	0.606	0.606	0.754	0.815	0.93
								1 day, 16:50:00	0.132	0.206	0.342	0.501	0.42	0.173	0.309	0.454	0.431	0.189	0.29	0.481	0.408	0.363	0.479	0.593	0.603	0.768	0.815	0.959	0.905		0.328	0.32	0.505	0.44	0.192	0.288	0.468	0.401	0.141	0.26	0.496	0.452	0.306	0.465	0.606	0.606	0.755	0.816	0.931
								1 day, 16:55:00	0.134	0.206	0.342	0.501	0.42	0.173	0.309	0.455	0.431	0.189	0.29	0.481	0.408	0.363	0.479	0.593	0.603	0.769	0.816	0.96	0.907		0.329	0.32	0.505	0.441	0.192	0.288	0.468	0.402	0.141	0.26	0.496	0.452	0.306	0.465	0.606	0.607	0.756	0.817	0.932
								1 day, 17:00:00	0.134	0.206	0.342	0.501	0.42	0.173	0.309	0.455	0.431	0.188	0.29	0.481	0.408	0.363	0.479	0.593	0.603	0.77	0.817	0.962	0.909		0.329	0.32	0.505	0.441	0.192	0.288	0.468	0.402	0.141	0.259	0.496	0.453	0.306	0.465	0.606	0.607	0.756	0.817	0.933
								1 day, 17:05:00	0.135	0.206	0.342	0.501	0.42	0.173	0.309	0.455	0.432	0.188	0.29	0.481	0.409	0.363	0.479	0.593	0.603	0.771	0.817	0.963	0.909		0.329	0.32	0.505	0.441	0.192	0.288	0.468	0.402	0.141	0.259	0.496	0.453	0.306	0.465	0.606	0.607	0.757	0.818	0.934
								1 day, 17:10:00	0.135	0.206	0.342	0.501	0.421	0.173	0.309	0.455	0.432	0.188	0.29	0.481	0.409	0.363	0.479	0.593	0.603	0.771	0.818	0.965	0.91		0.329	0.32	0.506	0.442	0.192	0.288	0.468	0.403	0.141	0.259	0.497	0.453	0.306	0.465	0.606	0.607	0.757	0.819	0.935
								1 day, 17:15:00	0.136	0.206	0.342	0.502	0.421	0.173	0.309	0.456	0.432	0.188	0.29	0.481	0.41	0.364	0.479	0.593	0.603	0.772	0.819	0.966	0.911		0.33	0.32	0.506	0.442	0.192	0.288	0.468	0.403	0.141	0.259	0.497	0.454	0.306	0.465	0.606	0.607	0.758	0.82	0.936
								1 day, 17:20:00	0.136	0.206	0.342	0.502	0.422	0.173	0.309	0.456	0.432	0.188	0.29	0.482	0.41	0.363	0.479	0.593	0.603	0.774	0.819	0.968	0.913		0.33	0.32	0.506	0.442	0.192	0.288	0.468	0.403	0.141	0.259	0.497	0.454	0.306	0.465	0.606	0.607	0.759	0.82	0.937
								1 day, 17:25:00	0.138	0.206	0.342	0.502	0.422	0.172	0.309	0.456	0.433	0.188	0.29	0.481	0.41	0.363	0.479	0.593	0.603	0.775	0.82	0.968	0.914		0.33	0.32	0.506	0.443	0.192	0.288	0.469	0.404	0.141	0.259	0.496	0.455	0.306	0.465	0.606	0.607	0.759	0.821	0.938
								1 day, 17:30:00	0.139	0.206	0.342	0.502	0.422	0.172	0.309	0.456	0.433	0.188	0.29	0.482	0.411	0.363	0.479	0.593	0.604	0.776	0.821	0.971	0.915		0.333	0.32	0.506	0.443	0.192	0.288	0.469	0.404	0.14	0.259	0.497	0.455	0.306	0.465	0.606	0.607	0.76	0.822	0.938
								1 day, 17:35:00	0.139	0.206	0.342	0.502	0.423	0.172	0.309	0.456	0.433	0.188	0.29	0.482	0.411	0.363	0.479	0.593	0.604	0.777	0.822	0.971	0.916		0.332	0.32	0.506	0.443	0.192	0.288	0.469	0.404	0.14	0.259	0.497	0.455	0.306	0.465	0.606	0.607	0.76	0.822	0.939
								1 day, 17:40:00	0.14	0.206	0.342	0.502	0.423	0.172	0.309	0.456	0.433	0.188	0.29	0.482	0.412	0.363	0.479	0.593	0.604	0.778	0.823	0.973	0.918		0.334	0.32	0.507	0.444	0.192	0.288	0.469	0.404	0.14	0.259	0.497	0.456	0.306	0.465	0.606	0.607	0.761	0.823	0.94
								1 day, 17:45:00	0.141	0.206	0.342	0.502	0.423	0.172	0.309	0.457	0.434	0.188	0.29	0.482	0.412	0.363	0.479	0.593	0.604	0.779	0.823	0.976	0.918		0.334	0.32	0.507	0.444	0.191	0.288	0.469	0.405	0.14	0.259	0.497	0.456	0.306	0.465	0.606	0.608	0.762	0.824	0.941
								1 day, 17:50:00	0.144	0.205	0.342	0.502	0.424	0.172	0.309	0.457	0.434	0.188	0.29	0.482	0.412	0.363	0.479	0.593	0.604	0.779	0.824	0.977	0.92		0.335	0.32	0.507	0.445	0.191	0.288	0.469	0.405	0.14	0.259	0.497	0.456	0.306	0.465	0.606	0.608	0.763	0.824	0.942
								1 day, 17:55:00	0.143	0.205	0.342	0.503	0.424	0.172	0.309	0.457	0.434	0.188	0.289	0.482	0.413	0.363	0.479	0.593	0.604	0.781	0.825	0.979	0.921		0.335	0.32	0.507	0.445	0.191	0.288	0.469	0.405	0.14	0.259	0.497	0.457	0.306	0.465	0.607	0.608	0.763	0.825	0.943
								1 day, 18:00:00	0.143	0.205	0.342	0.503	0.424	0.172	0.309	0.457	0.434	0.187	0.289	0.482	0.413	0.363	0.479	0.593	0.604	0.781	0.825	0.98	0.921		0.335	0.32	0.507	0.445	0.191	0.288	0.469	0.405	0.14	0.259	0.497	0.457	0.306	0.465	0.607	0.608	0.765	0.825	0.944
								1 day, 18:05:00	0.144	0.205	0.342	0.503	0.425	0.172	0.309	0.457	0.435	0.187	0.289	0.482	0.413	0.363	0.479	0.593	0.604	0.782	0.826	0.981	0.923		0.336	0.32	0.507	0.445	0.191	0.287	0.47	0.406	0.14	0.259	0.497	0.457	0.305	0.465	0.607	0.608	0.765	0.826	0.945
								1 day, 18:10:00	0.146	0.205	0.342	0.503	0.425	0.172	0.309	0.458	0.435	0.187	0.289	0.482	0.414	0.363	0.479	0.594	0.604	0.783	0.827	0.983	0.924		0.337	0.32	0.508	0.446	0.191	0.288	0.47	0.406	0.14	0.259	0.497	0.458	0.306	0.465	0.607	0.608	0.766	0.827	0.946
								1 day, 18:15:00	0.147	0.205	0.342	0.503	0.425	0.172	0.309	0.458	0.435	0.187	0.289	0.482	0.414	0.363	0.479	0.594	0.604	0.784	0.827	0.985	0.925		0.337	0.32	0.508	0.446	0.191	0.287	0.47	0.406	0.14	0.259	0.497	0.458	0.306	0.465	0.607	0.608	0.767	0.828	0.947
								1 day, 18:20:00	0.147	0.205	0.342	0.503	0.426	0.172	0.309	0.458	0.435	0.187	0.289	0.482	0.415	0.363	0.48	0.594	0.605	0.785	0.829	0.987	0.927		0.339	0.32	0.508	0.446	0.191	0.287	0.47	0.406	0.14	0.259	0.497	0.459	0.306	0.465	0.607	0.609	0.768	0.829	0.948
								1 day, 18:25:00	0.149	0.205	0.342	0.503	0.426	0.171	0.309	0.458	0.436	0.187	0.289	0.482	0.415	0.363	0.48	0.594	0.605	0.786	0.83	0.99	0.928		0.34	0.32	0.508	0.447	0.191	0.287	0.47	0.406	0.139	0.258	0.497	0.459	0.305	0.465	0.607	0.608	0.769	0.829	0.949
								1 day, 18:30:00	0.148	0.205	0.342	0.503	0.427	0.171	0.309	0.458	0.436	0.187	0.289	0.482	0.415	0.363	0.48	0.594	0.605	0.787	0.83	0.991	0.928		0.339	0.32	0.508	0.447	0.191	0.287	0.47	0.407	0.139	0.258	0.497	0.459	0.305	0.465	0.607	0.609	0.77	0.83	0.95
								1 day, 18:35:00	0.151	0.205	0.342	0.504	0.427	0.171	0.309	0.459	0.436	0.187	0.289	0.482	0.416	0.364	0.48	0.594	0.605	0.788	0.832	0.994	0.93		0.339	0.32	0.509	0.447	0.191	0.287	0.471	0.407	0.139	0.258	0.497	0.46	0.306	0.465	0.607	0.609	0.771	0.831	0.951
								1 day, 18:40:00	0.149	0.205	0.342	0.504	0.427	0.171	0.309	0.459	0.436	0.187	0.289	0.482	0.416	0.363	0.48	0.594	0.605	0.788	0.832	0.994	0.93		0.343	0.319	0.509	0.448	0.191	0.287	0.471	0.407	0.139	0.258	0.497	0.46	0.305	0.465	0.607	0.609	0.771	0.831	0.952
								1 day, 18:45:00	0.151	0.205	0.342	0.504	0.427	0.171	0.309	0.459	0.436	0.187	0.289	0.482	0.416	0.363	0.48	0.594	0.605	0.789	0.833	0.997	0.933		0.342	0.319	0.509	0.448	0.19	0.287	0.471	0.407	0.139	0.258	0.497	0.46	0.305	0.465	0.607	0.609	0.772	0.832	0.952
								1 day, 18:50:00	0.152	0.205	0.342	0.504	0.428	0.171	0.309	0.459	0.437	0.187	0.289	0.482	0.417	0.363	0.48	0.594	0.605	0.79	0.833	0.999	0.933		0.343	0.319	0.509	0.448	0.19	0.287	0.471	0.408	0.139	0.258	0.497	0.461	0.305	0.465	0.607	0.609	0.773	0.833	0.953
								1 day, 18:55:00	0.154	0.205	0.342	0.504	0.428	0.171	0.309	0.459	0.437	0.187	0.289	0.482	0.417	0.363	0.48	0.594	0.605	0.79	0.834	1.001	0.935		0.343	0.319	0.509	0.448	0.19	0.287	0.471	0.408	0.139	0.258	0.497	0.461	0.305	0.465	0.607	0.609	0.774	0.833	0.954
								1 day, 19:00:00	0.154	0.205	0.342	0.504	0.429	0.171	0.309	0.46	0.437	0.187	0.289	0.482	0.418	0.363	0.48	0.594	0.605	0.791	0.835	1.003	0.936		0.343	0.319	0.509	0.449	0.19	0.287	0.471	0.408	0.139	0.258	0.497	0.461	0.305	0.465	0.607	0.609	0.775	0.834	0.955
								1 day, 19:05:00	0.155	0.204	0.342	0.504	0.429	0.171	0.309	0.46	0.437	0.187	0.289	0.482	0.418	0.363	0.48	0.594	0.605	0.792	0.836	1.004	0.937		0.346	0.319	0.509	0.449	0.19	0.287	0.471	0.409	0.139	0.258	0.497	0.462	0.305	0.465	0.607	0.609	0.776	0.835	0.956
								1 day, 19:10:00	0.152	0.204	0.342	0.505	0.429	0.171	0.309	0.46	0.438	0.186	0.289	0.482	0.418	0.363	0.48	0.594	0.605	0.793	0.837	1.006	0.94		0.346	0.319	0.51	0.449	0.19	0.287	0.472	0.409	0.139	0.258	0.497	0.462	0.305	0.465	0.608	0.61	0.777	0.836	0.957
								1 day, 19:15:00	0.157	0.204	0.342	0.505	0.429	0.171	0.309	0.46	0.438	0.186	0.289	0.482	0.419	0.363	0.48	0.594	0.606	0.793	0.837	1.007	0.942		0.346	0.319	0.51	0.45	0.19	0.287	0.472	0.409	0.139	0.258	0.497	0.463	0.305	0.465	0.608	0.61	0.778	0.836	0.958
								1 day, 19:20:00	0.156	0.204	0.343	0.505	0.43	0.171	0.309	0.46	0.438	0.186	0.289	0.482	0.419	0.363	0.48	0.594	0.606	0.795	0.838	1.009	0.943		0.347	0.319	0.51	0.45	0.19	0.287	0.472	0.409	0.139	0.258	0.498	0.463	0.305	0.465	0.608	0.61	0.779	0.837	0.959
								1 day, 19:25:00	0.156	0.204	0.342	0.505	0.43	0.17	0.309	0.46	0.438	0.186	0.289	0.482	0.419	0.363	0.48	0.595	0.606	0.795	0.839	1.01	0.944		0.348	0.319	0.51	0.45	0.19	0.287	0.472	0.409	0.138	0.258	0.498	0.463	0.305	0.465	0.608	0.61	0.779	0.838	0.96
								1 day, 19:30:00	0.159	0.204	0.342	0.505	0.43	0.17	0.309	0.461	0.438	0.186	0.289	0.482	0.42	0.363	0.48	0.594	0.606	0.795	0.84	1.014	0.946		0.351	0.319	0.51	0.451	0.19	0.287	0.472	0.41	0.138	0.258	0.498	0.464	0.305	0.466	0.608	0.61	0.78	0.838	0.961
								1 day, 19:35:00	0.158	0.204	0.343	0.505	0.431	0.17	0.309	0.461	0.439	0.186	0.289	0.482	0.42	0.364	0.48	0.595	0.606	0.797	0.841	1.014	0.949		0.35	0.319	0.51	0.451	0.19	0.287	0.472	0.41	0.138	0.258	0.498	0.464	0.305	0.465	0.608	0.61	0.781	0.839	0.962
								1 day, 19:40:00	0.159	0.204	0.342	0.505	0.431	0.17	0.308	0.461	0.439	0.186	0.289	0.482	0.42	0.363	0.48	0.595	0.606	0.797	0.841	1.017	0.95		0.35	0.319	0.51	0.451	0.19	0.287	0.472	0.41	0.138	0.257	0.498	0.464	0.305	0.465	0.608	0.61	0.782	0.84	0.963
								1 day, 19:45:00	0.16	0.204	0.342	0.506	0.431	0.17	0.309	0.461	0.439	0.186	0.289	0.482	0.421	0.363	0.48	0.595	0.606	0.797	0.842	1.019	0.953		0.35	0.319	0.511	0.452	0.19	0.287	0.472	0.41	0.138	0.257	0.498	0.465	0.305	0.466	0.608	0.61	0.783	0.841	0.964
								1 day, 19:50:00	0.16	0.204	0.343	0.506	0.432	0.17	0.309	0.461	0.439	0.186	0.289	0.483	0.421	0.364	0.48	0.595	0.606	0.799	0.843	1.022	0.954		0.351	0.319	0.511	0.452	0.19	0.287	0.473	0.411	0.138	0.258	0.498	0.465	0.305	0.466	0.608	0.61	0.784	0.841	0.965
								1 day, 19:55:00	0.165	0.204	0.342	0.506	0.432	0.17	0.308	0.461	0.439	0.186	0.289	0.482	0.422	0.363	0.48	0.595	0.606	0.8	0.844	1.023	0.955		0.352	0.319	0.511	0.452	0.189	0.287	0.473	0.411	0.138	0.257	0.498	0.465	0.305	0.466	0.608	0.611	0.784	0.842	0.966
								1 day, 20:00:00	0.162	0.204	0.342	0.506	0.432	0.17	0.308	0.462	0.44	0.186	0.289	0.483	0.422	0.363	0.48	0.595	0.606	0.801	0.845	1.024	0.957		0.353	0.319	0.511	0.452	0.189	0.286	0.473	0.411	0.138	0.257	0.498	0.466	0.305	0.466	0.608	0.61	0.785	0.843	0.967
								1 day, 20:05:00	0.163	0.204	0.342	0.506	0.432	0.17	0.308	0.462	0.44	0.186	0.289	0.483	0.422	0.363	0.48	0.595	0.606	0.802	0.845	1.026	0.957		0.353	0.319	0.511	0.453	0.189	0.286	0.473	0.411	0.138	0.257	0.498	0.466	0.305	0.466	0.608	0.611	0.786	0.843	0.968
								1 day, 20:10:00	0.165	0.204	0.343	0.506	0.433	0.17	0.308	0.462	0.44	0.186	0.289	0.483	0.423	0.364	0.48	0.595	0.607	0.804	0.846	1.029	0.961		0.355	0.319	0.512	0.453	0.189	0.286	0.473	0.412	0.138	0.257	0.498	0.466	0.305	0.466	0.608	0.611	0.787	0.844	0.969
								1 day, 20:15:00	0.163	0.204	0.343	0.506	0.433	0.17	0.308	0.462	0.44	0.186	0.289	0.483	0.423	0.364	0.481	0.595	0.607	0.804	0.847	1.03	0.96		0.355	0.319	0.512	0.453	0.189	0.286	0.473	0.412	0.138	0.257	0.498	0.467	0.305	0.466	0.608	0.611	0.787	0.845	0.97
								1 day, 20:20:00	0.167	0.204	0.343	0.507	0.434	0.17	0.308	0.462	0.441	0.186	0.289	0.483	0.423	0.364	0.48	0.595	0.607	0.806	0.848	1.032	0.962		0.356	0.319	0.512	0.454	0.189	0.286	0.473	0.412	0.138	0.257	0.498	0.467	0.305	0.466	0.608	0.611	0.788	0.846	0.971
								1 day, 20:25:00	0.166	0.204	0.343	0.507	0.434	0.17	0.308	0.463	0.441	0.185	0.289	0.483	0.424	0.364	0.48	0.595	0.607	0.807	0.848	1.032	0.964		0.357	0.319	0.512	0.454	0.189	0.286	0.474	0.412	0.138	0.257	0.498	0.467	0.304	0.466	0.609	0.611	0.789	0.846	0.972
								1 day, 20:30:00	0.17	0.204	0.343	0.507	0.434	0.17	0.308	0.463	0.441	0.185	0.289	0.483	0.424	0.364	0.481	0.595	0.607	0.809	0.849	1.034	0.965		0.357	0.319	0.512	0.454	0.189	0.286	0.474	0.412	0.137	0.257	0.498	0.468	0.305	0.466	0.609	0.611	0.79	0.847	0.973
								1 day, 20:35:00	0.171	0.204	0.343	0.507	0.435	0.169	0.308	0.463	0.441	0.185	0.289	0.483	0.424	0.364	0.481	0.596	0.607	0.809	0.85	1.035	0.966		0.357	0.319	0.512	0.454	0.189	0.286	0.474	0.413	0.137	0.257	0.498	0.468	0.305	0.466	0.609	0.611	0.79	0.848	0.974
								1 day, 20:40:00	0.17	0.204	0.343	0.507	0.435	0.169	0.308	0.463	0.441	0.185	0.289	0.483	0.425	0.364	0.481	0.596	0.607	0.811	0.851	1.037	0.968		0.359	0.319	0.513	0.455	0.189	0.286	0.474	0.413	0.137	0.257	0.498	0.468	0.305	0.466	0.609	0.611	0.791	0.849	0.975
								1 day, 20:45:00	0.171	0.204	0.343	0.507	0.435	0.169	0.308	0.463	0.441	0.185	0.289	0.483	0.425	0.364	0.481	0.596	0.607	0.812	0.851	1.037	0.969		0.36	0.319	0.513	0.455	0.189	0.286	0.474	0.413	0.137	0.257	0.498	0.469	0.304	0.466	0.609	0.612	0.792	0.849	0.975
								1 day, 20:50:00	0.173	0.204	0.343	0.508	0.435	0.169	0.308	0.463	0.442	0.185	0.289	0.483	0.425	0.364	0.481	0.596	0.607	0.813	0.853	1.04	0.969		0.361	0.319	0.513	0.455	0.189	0.286	0.474	0.413	0.137	0.257	0.498	0.469	0.305	0.466	0.609	0.612	0.793	0.85	0.976
								1 day, 20:55:00	0.172	0.203	0.343	0.508	0.436	0.169	0.308	0.464	0.442	0.185	0.289	0.483	0.426	0.364	0.481	0.596	0.607	0.816	0.853	1.042	0.972		0.361	0.319	0.513	0.456	0.189	0.286	0.474	0.414	0.137	0.257	0.498	0.469	0.305	0.466	0.609	0.612	0.794	0.851	0.977
								1 day, 21:00:00	0.176	0.203	0.343	0.508	0.436	0.169	0.308	0.464	0.442	0.185	0.288	0.483	0.426	0.363	0.481	0.596	0.607	0.817	0.854	1.044	0.973		0.364	0.319	0.513	0.456	0.188	0.286	0.474	0.414	0.137	0.257	0.498	0.469	0.304	0.466	0.609	0.612	0.795	0.852	0.978
								1 day, 21:05:00	0.176	0.203	0.343	0.508	0.436	0.169	0.308	0.464	0.442	0.185	0.288	0.483	0.426	0.364	0.481	0.596	0.608	0.819	0.855	1.047	0.974		0.363	0.319	0.514	0.456	0.188	0.286	0.475	0.414	0.137	0.257	0.498	0.47	0.304	0.466	0.609	0.612	0.795	0.852	0.979
								1 day, 21:10:00	0.176	0.203	0.343	0.508	0.437	0.169	0.308	0.464	0.442	0.185	0.288	0.483	0.427	0.364	0.481	0.596	0.608	0.82	0.856	1.047	0.976		0.365	0.319	0.514	0.457	0.188	0.286	0.475	0.414	0.137	0.257	0.499	0.47	0.304	0.466	0.609	0.612	0.795	0.853	0.98
								1 day, 21:15:00	0.176	0.203	0.343	0.508	0.437	0.169	0.308	0.464	0.443	0.185	0.288	0.483	0.427	0.364	0.481	0.596	0.608	0.821	0.856	1.049	0.975		0.366	0.319	0.514	0.457	0.188	0.286	0.475	0.414	0.137	0.257	0.499	0.47	0.304	0.466	0.609	0.612	0.797	0.854	0.981
								1 day, 21:20:00	0.178	0.203	0.343	0.508	0.437	0.169	0.308	0.464	0.443	0.185	0.288	0.483	0.427	0.364	0.481	0.596	0.608	0.823	0.857	1.052	0.978		0.365	0.319	0.514	0.457	0.188	0.286	0.475	0.415	0.137	0.257	0.499	0.471	0.304	0.466	0.609	0.612	0.798	0.854	0.982
								1 day, 21:25:00	0.179	0.203	0.343	0.508	0.437	0.169	0.308	0.465	0.443	0.185	0.288	0.483	0.428	0.364	0.481	0.596	0.608	0.824	0.858	1.053	0.979		0.368	0.319	0.514	0.457	0.188	0.286	0.475	0.415	0.137	0.257	0.499	0.471	0.304	0.466	0.609	0.612	0.799	0.855	0.983
								1 day, 21:30:00	0.18	0.204	0.343	0.509	0.438	0.169	0.308	0.465	0.443	0.185	0.288	0.483	0.428	0.364	0.481	0.596	0.608	0.825	0.859	1.054	0.981		0.369	0.319	0.515	0.458	0.188	0.286	0.475	0.415	0.137	0.257	0.499	0.471	0.304	0.466	0.609	0.613	0.799	0.856	0.984
								1 day, 21:35:00	0.183	0.204	0.343	0.509	0.438	0.168	0.308	0.465	0.443	0.184	0.288	0.483	0.428	0.364	0.481	0.596	0.608	0.826	0.859	1.056	0.981		0.368	0.319	0.515	0.458	0.188	0.286	0.475	0.415	0.136	0.256	0.499	0.472	0.304	0.466	0.609	0.613	0.8	0.857	0.985
								1 day, 21:40:00	0.182	0.204	0.343	0.509	0.438	0.169	0.308	0.465	0.443	0.184	0.288	0.483	0.429	0.364	0.481	0.596	0.608	0.828	0.86	1.058	0.98		0.369	0.319	0.515	0.458	0.188	0.286	0.475	0.415	0.136	0.256	0.499	0.472	0.304	0.466	0.61	0.613	0.801	0.857	0.986
								1 day, 21:45:00	0.184	0.204	0.343	0.509	0.438	0.168	0.308	0.465	0.444	0.184	0.288	0.483	0.429	0.364	0.481	0.596	0.608	0.828	0.861	1.06	0.981		0.37	0.319	0.515	0.459	0.188	0.286	0.476	0.416	0.136	0.256	0.499	0.472	0.304	0.466	0.61	0.613	0.801	0.858	0.987
								1 day, 21:50:00	0.184	0.203	0.343	0.509	0.439	0.168	0.308	0.465	0.444	0.184	0.288	0.483	0.429	0.364	0.481	0.597	0.608	0.828	0.862	1.061	0.986		0.37	0.319	0.515	0.459	0.188	0.286	0.476	0.416	0.136	0.256	0.499	0.473	0.304	0.466	0.61	0.613	0.802	0.859	0.988
								1 day, 21:55:00	0.185	0.203	0.343	0.509	0.439	0.168	0.308	0.465	0.444	0.184	0.288	0.483	0.43	0.364	0.481	0.597	0.608	0.831	0.863	1.063	0.983		0.372	0.319	0.515	0.459	0.188	0.286	0.476	0.416	0.136	0.256	0.499	0.473	0.304	0.466	0.61	0.613	0.803	0.86	0.989
								1 day, 22:00:00	0.186	0.203	0.343	0.51	0.44	0.168	0.308	0.466	0.444	0.184	0.288	0.483	0.43	0.364	0.482	0.597	0.609	0.832	0.864	1.066	0.987		0.374	0.319	0.515	0.459	0.188	0.285	0.476	0.416	0.136	0.256	0.499	0.473	0.304	0.466	0.61	0.613	0.804	0.861	0.99
								1 day, 22:05:00	0.187	0.203	0.343	0.51	0.44	0.168	0.308	0.466	0.445	0.184	0.288	0.483	0.43	0.364	0.481	0.597	0.609	0.831	0.864	1.067	0.987		0.374	0.319	0.516	0.46	0.188	0.285	0.476	0.416	0.136	0.256	0.499	0.474	0.304	0.467	0.61	0.613	0.805	0.861	0.991
								1 day, 22:10:00	0.188	0.203	0.343	0.51	0.44	0.168	0.308	0.466	0.445	0.184	0.288	0.484	0.431	0.364	0.482	0.597	0.609	0.834	0.865	1.07	0.987		0.375	0.319	0.516	0.46	0.188	0.285	0.476	0.417	0.136	0.256	0.499	0.474	0.304	0.467	0.61	0.613	0.805	0.862	0.992
								1 day, 22:15:00	0.189	0.203	0.343	0.51	0.44	0.168	0.308	0.466	0.445	0.184	0.288	0.484	0.431	0.364	0.482	0.597	0.609	0.833	0.865	1.071	0.988		0.374	0.319	0.516	0.46	0.187	0.285	0.476	0.417	0.136	0.256	0.499	0.474	0.304	0.467	0.61	0.614	0.806	0.863	0.993
								1 day, 22:20:00	0.191	0.203	0.343	0.51	0.441	0.168	0.308	0.466	0.445	0.184	0.288	0.484	0.431	0.364	0.482	0.597	0.609	0.834	0.867	1.073	0.99		0.376	0.319	0.516	0.461	0.187	0.285	0.476	0.417	0.136	0.256	0.499	0.474	0.304	0.467	0.61	0.613	0.807	0.864	0.994
								1 day, 22:25:00	0.19	0.203	0.343	0.51	0.441	0.168	0.308	0.467	0.445	0.184	0.288	0.484	0.432	0.364	0.482	0.597	0.609	0.835	0.867	1.075	0.991		0.379	0.319	0.516	0.461	0.187	0.285	0.477	0.417	0.136	0.256	0.499	0.475	0.304	0.467	0.61	0.614	0.808	0.864	0.995
								1 day, 22:30:00	0.191	0.203	0.343	0.51	0.441	0.168	0.308	0.467	0.445	0.184	0.288	0.484	0.432	0.364	0.482	0.597	0.609	0.836	0.868	1.077	0.991		0.378	0.319	0.516	0.461	0.187	0.285	0.477	0.417	0.136	0.256	0.499	0.475	0.304	0.467	0.61	0.614	0.809	0.865	0.996
								1 day, 22:35:00	0.193	0.203	0.343	0.511	0.441	0.168	0.308	0.467	0.446	0.184	0.288	0.484	0.432	0.364	0.482	0.597	0.609	0.838	0.869	1.079	0.992		0.378	0.319	0.517	0.461	0.187	0.285	0.477	0.417	0.136	0.256	0.499	0.475	0.304	0.467	0.61	0.614	0.81	0.866	0.997
								1 day, 22:40:00	0.195	0.203	0.343	0.511	0.442	0.168	0.308	0.467	0.446	0.184	0.288	0.484	0.433	0.364	0.482	0.597	0.609	0.839	0.869	1.081	0.993		0.38	0.319	0.517	0.461	0.187	0.285	0.477	0.418	0.136	0.256	0.499	0.476	0.304	0.467	0.61	0.614	0.81	0.867	0.998
								1 day, 22:45:00	0.195	0.203	0.343	0.511	0.442	0.168	0.308	0.467	0.446	0.184	0.288	0.484	0.433	0.364	0.482	0.597	0.609	0.84	0.871	1.084	0.995		0.381	0.319	0.517	0.462	0.187	0.285	0.477	0.418	0.136	0.256	0.499	0.476	0.304	0.467	0.611	0.614	0.81	0.867	0.999
								1 day, 22:50:00	0.197	0.203	0.343	0.511	0.442	0.168	0.308	0.467	0.446	0.184	0.288	0.484	0.433	0.364	0.482	0.597	0.609	0.841	0.871	1.085	0.995		0.38	0.319	0.517	0.462	0.187	0.285	0.477	0.418	0.136	0.256	0.499	0.476	0.304	0.467	0.611	0.614	0.812	0.868	1
								1 day, 22:55:00	0.198	0.203	0.343	0.511	0.443	0.167	0.308	0.467	0.446	0.184	0.288	0.484	0.433	0.364	0.482	0.597	0.609	0.842	0.872	1.087	0.995		0.38	0.319	0.517	0.462	0.187	0.285	0.477	0.418	0.135	0.256	0.499	0.476	0.304	0.467	0.611	0.614	0.812	0.869	1.001
								1 day, 23:00:00	0.198	0.203	0.343	0.511	0.443	0.167	0.308	0.468	0.446	0.184	0.288	0.484	0.434	0.364	0.482	0.597	0.61	0.843	0.873	1.089	0.997		0.381	0.319	0.518	0.463	0.187	0.285	0.477	0.418	0.135	0.256	0.5	0.477	0.304	0.467	0.611	0.614	0.813	0.87	1.002
								1 day, 23:05:00	0.198	0.203	0.343	0.512	0.443	0.167	0.308	0.468	0.447	0.183	0.288	0.484	0.434	0.364	0.482	0.598	0.61	0.843	0.874	1.091	0.998		0.383	0.319	0.518	0.463	0.187	0.285	0.477	0.419	0.135	0.256	0.5	0.477	0.304	0.467	0.611	0.615	0.814	0.87	1.003
								1 day, 23:10:00	0.201	0.203	0.343	0.512	0.444	0.167	0.308	0.468	0.447	0.183	0.288	0.484	0.434	0.364	0.482	0.598	0.61	0.843	0.874	1.093	0.997		0.386	0.319	0.518	0.463	0.187	0.285	0.478	0.419	0.135	0.256	0.5	0.478	0.304	0.467	0.611	0.615	0.814	0.871	1.004
								1 day, 23:15:00	0.202	0.203	0.343	0.512	0.444	0.167	0.308	0.468	0.447	0.183	0.288	0.484	0.435	0.364	0.482	0.598	0.61	0.846	0.875	1.096	1		0.387	0.319	0.518	0.464	0.187	0.285	0.478	0.419	0.135	0.256	0.5	0.478	0.304	0.467	0.611	0.615	0.816	0.872	1.005
								1 day, 23:20:00	0.202	0.203	0.343	0.512	0.444	0.167	0.308	0.468	0.447	0.183	0.288	0.484	0.435	0.364	0.482	0.598	0.61	0.847	0.876	1.096	1.001		0.386	0.319	0.518	0.464	0.187	0.285	0.478	0.419	0.135	0.256	0.5	0.478	0.304	0.467	0.611	0.615	0.816	0.873	1.006
								1 day, 23:25:00	0.2	0.203	0.343	0.512	0.444	0.167	0.308	0.468	0.447	0.183	0.288	0.484	0.435	0.364	0.482	0.598	0.61	0.847	0.877	1.099	1.002		0.386	0.319	0.519	0.464	0.187	0.285	0.478	0.419	0.135	0.256	0.5	0.478	0.304	0.467	0.611	0.615	0.817	0.874	1.007
								1 day, 23:30:00	0.203	0.203	0.343	0.512	0.444	0.167	0.308	0.468	0.447	0.183	0.288	0.484	0.436	0.364	0.482	0.598	0.61	0.848	0.877	1.101	1.003		0.387	0.319	0.519	0.464	0.187	0.285	0.478	0.42	0.135	0.255	0.5	0.479	0.304	0.467	0.611	0.615	0.817	0.874	1.008
								1 day, 23:35:00	0.206	0.203	0.344	0.512	0.445	0.167	0.308	0.469	0.448	0.183	0.288	0.484	0.436	0.364	0.482	0.598	0.61	0.849	0.878	1.103	1.005		0.388	0.319	0.519	0.465	0.186	0.285	0.478	0.42	0.135	0.256	0.5	0.479	0.304	0.467	0.611	0.615	0.818	0.875	1.009
								1 day, 23:40:00	0.207	0.203	0.343	0.513	0.445	0.167	0.308	0.469	0.448	0.183	0.288	0.484	0.436	0.364	0.482	0.598	0.61	0.849	0.879	1.105	1.006		0.389	0.319	0.519	0.465	0.186	0.285	0.478	0.42	0.135	0.255	0.5	0.479	0.304	0.467	0.611	0.615	0.818	0.876	1.01
								1 day, 23:45:00	0.206	0.203	0.344	0.513	0.445	0.167	0.308	0.469	0.448	0.183	0.288	0.485	0.437	0.364	0.483	0.598	0.61	0.851	0.88	1.108	1.008		0.391	0.319	0.519	0.465	0.186	0.285	0.478	0.42	0.135	0.255	0.5	0.479	0.303	0.467	0.612	0.615	0.82	0.877	1.011
								1 day, 23:50:00	0.207	0.203	0.344	0.513	0.446	0.167	0.308	0.469	0.448	0.183	0.288	0.484	0.437	0.364	0.482	0.598	0.61	0.852	0.881	1.11	1.009		0.39	0.319	0.519	0.465	0.186	0.285	0.478	0.42	0.135	0.255	0.5	0.48	0.304	0.467	0.611	0.616	0.82	0.878	1.012
								1 day, 23:55:00	0.207	0.203	0.344	0.513	0.446	0.167	0.308	0.469	0.448	0.183	0.288	0.485	0.437	0.364	0.482	0.598	0.611	0.852	0.882	1.111	1.011		0.39	0.319	0.52	0.466	0.186	0.285	0.479	0.42	0.135	0.255	0.5	0.48	0.303	0.467	0.612	0.615	0.821	0.878	1.013
								2 days, 0:00:00	0.212	0.203	0.344	0.513	0.446	0.167	0.308	0.469	0.449	0.183	0.288	0.485	0.438	0.364	0.483	0.598	0.611	0.853	0.882	1.114	1.012		0.394	0.319	0.52	0.466	0.186	0.285	0.479	0.421	0.135	0.255	0.5	0.48	0.303	0.467	0.612	0.616	0.821	0.879	1.014
								2 days, 0:05:00	0.21	0.203	0.344	0.513	0.447	0.166	0.308	0.469	0.449	0.183	0.288	0.485	0.438	0.364	0.483	0.598	0.611	0.853	0.884	1.116	1.012		0.393	0.319	0.52	0.466	0.186	0.285	0.479	0.421	0.134	0.255	0.5	0.481	0.304	0.467	0.612	0.616	0.822	0.88	1.015
								2 days, 0:10:00	0.213	0.203	0.344	0.513	0.447	0.166	0.308	0.47	0.449	0.183	0.288	0.485	0.438	0.364	0.483	0.598	0.611	0.854	0.884	1.118	1.015		0.396	0.319	0.52	0.466	0.186	0.285	0.479	0.421	0.134	0.255	0.5	0.481	0.303	0.467	0.612	0.616	0.823	0.881	1.016
								2 days, 0:15:00	0.213	0.203	0.344	0.514	0.447	0.166	0.308	0.47	0.449	0.183	0.288	0.485	0.438	0.364	0.483	0.599	0.611	0.856	0.885	1.121	1.016		0.396	0.319	0.52	0.467	0.186	0.285	0.479	0.421	0.134	0.255	0.5	0.481	0.303	0.467	0.612	0.616	0.824	0.881	1.018
								2 days, 0:20:00	0.213	0.203	0.344	0.514	0.448	0.166	0.308	0.47	0.449	0.183	0.288	0.485	0.439	0.365	0.483	0.599	0.611	0.857	0.886	1.123	1.015		0.396	0.319	0.52	0.467	0.186	0.285	0.479	0.421	0.134	0.255	0.5	0.482	0.304	0.468	0.612	0.616	0.824	0.882	1.019
								2 days, 0:25:00	0.216	0.203	0.344	0.514	0.448	0.166	0.308	0.47	0.449	0.183	0.288	0.485	0.439	0.364	0.483	0.599	0.611	0.857	0.887	1.125	1.017		0.396	0.319	0.521	0.467	0.186	0.285	0.479	0.422	0.134	0.255	0.5	0.482	0.304	0.468	0.612	0.616	0.824	0.883	1.02
								2 days, 0:30:00	0.219	0.202	0.344	0.514	0.448	0.166	0.308	0.47	0.45	0.183	0.288	0.485	0.439	0.364	0.483	0.599	0.611	0.858	0.888	1.127	1.018		0.398	0.319	0.521	0.467	0.186	0.284	0.479	0.422	0.134	0.255	0.5	0.482	0.304	0.468	0.612	0.616	0.825	0.884	1.021
								2 days, 0:35:00	0.216	0.203	0.344	0.514	0.448	0.166	0.308	0.47	0.45	0.183	0.288	0.485	0.44	0.364	0.483	0.599	0.611	0.86	0.889	1.128	1.02		0.401	0.319	0.521	0.468	0.186	0.284	0.48	0.422	0.134	0.255	0.5	0.482	0.303	0.468	0.612	0.616	0.827	0.885	1.022
								2 days, 0:40:00	0.218	0.203	0.344	0.514	0.448	0.166	0.308	0.47	0.45	0.182	0.288	0.485	0.44	0.364	0.483	0.599	0.611	0.86	0.889	1.133	1.022		0.399	0.319	0.521	0.468	0.186	0.284	0.48	0.422	0.134	0.255	0.501	0.483	0.303	0.468	0.612	0.616	0.828	0.886	1.023
								2 days, 0:45:00	0.219	0.203	0.344	0.515	0.449	0.166	0.308	0.471	0.45	0.182	0.288	0.485	0.44	0.365	0.483	0.599	0.612	0.86	0.89	1.134	1.024		0.402	0.319	0.521	0.468	0.186	0.284	0.48	0.422	0.134	0.255	0.501	0.483	0.303	0.468	0.612	0.617	0.828	0.886	1.024
								2 days, 0:50:00	0.221	0.203	0.344	0.514	0.449	0.166	0.308	0.471	0.45	0.182	0.288	0.485	0.44	0.365	0.483	0.599	0.612	0.861	0.891	1.136	1.024		0.401	0.319	0.521	0.469	0.185	0.284	0.48	0.422	0.134	0.255	0.501	0.483	0.303	0.468	0.612	0.617	0.828	0.887	1.025
								2 days, 0:55:00	0.222	0.203	0.344	0.515	0.449	0.166	0.308	0.471	0.45	0.182	0.288	0.485	0.441	0.364	0.483	0.599	0.612	0.861	0.892	1.139	1.025		0.402	0.319	0.522	0.469	0.186	0.284	0.48	0.423	0.134	0.255	0.501	0.483	0.303	0.468	0.612	0.617	0.829	0.888	1.026
								2 days, 1:00:00	0.221	0.203	0.344	0.515	0.45	0.166	0.308	0.471	0.451	0.182	0.288	0.485	0.441	0.365	0.483	0.599	0.612	0.862	0.893	1.142	1.027		0.404	0.319	0.522	0.469	0.186	0.284	0.48	0.423	0.134	0.255	0.501	0.484	0.303	0.468	0.613	0.617	0.83	0.889	1.027
								2 days, 1:05:00	0.223	0.203	0.344	0.515	0.45	0.166	0.308	0.471	0.451	0.182	0.288	0.485	0.441	0.365	0.483	0.599	0.612	0.863	0.893	1.145	1.026		0.403	0.319	0.522	0.469	0.185	0.284	0.48	0.423	0.134	0.255	0.501	0.484	0.304	0.468	0.613	0.617	0.83	0.89	1.028
								2 days, 1:10:00	0.221	0.203	0.344	0.515	0.45	0.166	0.308	0.471	0.451	0.182	0.288	0.485	0.442	0.365	0.483	0.599	0.612	0.865	0.894	1.147	1.027		0.405	0.319	0.522	0.469	0.185	0.284	0.48	0.423	0.134	0.255	0.501	0.484	0.303	0.468	0.613	0.617	0.831	0.89	1.029
								2 days, 1:15:00	0.226	0.203	0.344	0.515	0.45	0.166	0.308	0.471	0.451	0.182	0.288	0.485	0.442	0.365	0.483	0.599	0.612	0.865	0.895	1.15	1.031		0.407	0.319	0.522	0.47	0.185	0.284	0.48	0.423	0.134	0.255	0.501	0.484	0.303	0.468	0.613	0.617	0.832	0.891	1.03
								2 days, 1:20:00	0.227	0.203	0.344	0.516	0.451	0.166	0.308	0.471	0.451	0.182	0.288	0.485	0.442	0.365	0.483	0.6	0.612	0.866	0.896	1.151	1.03		0.406	0.319	0.523	0.47	0.185	0.284	0.48	0.423	0.134	0.255	0.501	0.485	0.303	0.468	0.613	0.617	0.833	0.892	1.031
								2 days, 1:25:00	0.228	0.203	0.344	0.516	0.451	0.166	0.308	0.472	0.451	0.182	0.288	0.485	0.442	0.365	0.483	0.6	0.612	0.867	0.897	1.153	1.032		0.407	0.319	0.523	0.47	0.185	0.284	0.481	0.424	0.134	0.255	0.501	0.485	0.303	0.468	0.613	0.617	0.833	0.893	1.032
								2 days, 1:30:00	0.227	0.203	0.344	0.516	0.451	0.166	0.308	0.472	0.452	0.182	0.288	0.485	0.443	0.365	0.483	0.6	0.612	0.868	0.898	1.156	1.032		0.409	0.319	0.523	0.47	0.185	0.284	0.481	0.424	0.134	0.255	0.501	0.485	0.303	0.468	0.613	0.617	0.834	0.894	1.033
								2 days, 1:35:00	0.231	0.203	0.344	0.516	0.451	0.166	0.308	0.472	0.451	0.182	0.288	0.485	0.443	0.365	0.483	0.6	0.612	0.868	0.899	1.157	1.033		0.411	0.319	0.523	0.471	0.185	0.284	0.481	0.424	0.133	0.255	0.501	0.485	0.303	0.468	0.613	0.618	0.835	0.894	1.034
								2 days, 1:40:00	0.231	0.203	0.344	0.516	0.452	0.165	0.308	0.472	0.452	0.182	0.288	0.485	0.443	0.365	0.483	0.6	0.612	0.869	0.9	1.161	1.035		0.412	0.319	0.523	0.471	0.185	0.284	0.481	0.424	0.133	0.255	0.501	0.486	0.303	0.468	0.613	0.618	0.836	0.895	1.035
								2 days, 1:45:00	0.231	0.203	0.344	0.516	0.452	0.165	0.308	0.472	0.452	0.182	0.288	0.486	0.443	0.365	0.484	0.6	0.613	0.871	0.9	1.161	1.037		0.411	0.319	0.523	0.471	0.185	0.284	0.481	0.424	0.133	0.255	0.501	0.486	0.303	0.468	0.613	0.618	0.837	0.896	1.036
								2 days, 1:50:00	0.232	0.203	0.344	0.516	0.452	0.165	0.308	0.472	0.452	0.182	0.288	0.486	0.444	0.365	0.484	0.6	0.613	0.871	0.901	1.162	1.037		0.413	0.319	0.524	0.472	0.185	0.284	0.481	0.424	0.133	0.255	0.501	0.486	0.303	0.468	0.613	0.618	0.837	0.897	1.037
								2 days, 1:55:00	0.236	0.203	0.344	0.517	0.453	0.165	0.308	0.472	0.452	0.182	0.288	0.486	0.444	0.365	0.484	0.6	0.613	0.873	0.902	1.166	1.038		0.414	0.319	0.524	0.472	0.185	0.284	0.481	0.425	0.133	0.255	0.501	0.487	0.303	0.468	0.613	0.618	0.838	0.898	1.039
								2 days, 2:00:00	0.236	0.203	0.344	0.517	0.453	0.165	0.307	0.472	0.452	0.181	0.288	0.486	0.444	0.365	0.484	0.6	0.613	0.873	0.903	1.165	1.039		0.414	0.319	0.524	0.472	0.185	0.284	0.481	0.425	0.133	0.254	0.501	0.487	0.303	0.468	0.613	0.618	0.838	0.898	1.04
								2 days, 2:05:00	0.237	0.203	0.344	0.517	0.453	0.165	0.307	0.473	0.453	0.181	0.288	0.486	0.444	0.365	0.484	0.6	0.613	0.874	0.904	1.167	1.043		0.415	0.319	0.524	0.472	0.185	0.284	0.481	0.425	0.133	0.254	0.501	0.487	0.303	0.468	0.613	0.618	0.839	0.899	1.041
								2 days, 2:10:00	0.239	0.203	0.344	0.517	0.453	0.165	0.307	0.473	0.453	0.181	0.288	0.486	0.445	0.365	0.484	0.6	0.613	0.873	0.905	1.164	1.043		0.419	0.319	0.524	0.473	0.185	0.284	0.481	0.425	0.133	0.254	0.501	0.487	0.303	0.468	0.613	0.618	0.84	0.9	1.042
								2 days, 2:15:00	0.239	0.203	0.344	0.517	0.454	0.165	0.307	0.473	0.453	0.181	0.288	0.486	0.445	0.365	0.484	0.6	0.613	0.876	0.906	1.167	1.047		0.419	0.319	0.524	0.473	0.185	0.284	0.482	0.425	0.133	0.254	0.501	0.487	0.303	0.468	0.614	0.618	0.841	0.901	1.043
								2 days, 2:20:00	0.241	0.203	0.345	0.517	0.454	0.165	0.308	0.473	0.453	0.181	0.288	0.486	0.445	0.365	0.484	0.6	0.613	0.878	0.908	1.165	1.048		0.42	0.319	0.525	0.473	0.185	0.284	0.482	0.425	0.133	0.254	0.501	0.488	0.303	0.468	0.614	0.618	0.842	0.902	1.044
								2 days, 2:25:00	0.244	0.203	0.345	0.517	0.454	0.165	0.307	0.473	0.453	0.181	0.288	0.486	0.446	0.365	0.484	0.6	0.613	0.878	0.909	1.165	1.048		0.42	0.319	0.525	0.473	0.184	0.284	0.482	0.425	0.133	0.254	0.501	0.488	0.303	0.468	0.614	0.618	0.842	0.903	1.045
								2 days, 2:30:00	0.245	0.203	0.345	0.518	0.455	0.165	0.307	0.473	0.453	0.181	0.288	0.486	0.446	0.365	0.484	0.6	0.613	0.879	0.91	1.167	1.048		0.42	0.319	0.525	0.474	0.184	0.284	0.482	0.426	0.133	0.254	0.501	0.488	0.303	0.468	0.614	0.618	0.843	0.904	1.046
								2 days, 2:35:00	0.245	0.203	0.345	0.518	0.455	0.165	0.307	0.473	0.453	0.181	0.288	0.486	0.446	0.365	0.484	0.601	0.613	0.879	0.91	1.167	1.051		0.421	0.319	0.525	0.474	0.184	0.284	0.482	0.426	0.133	0.254	0.501	0.488	0.303	0.468	0.614	0.619	0.844	0.905	1.047
								2 days, 2:40:00	0.246	0.203	0.345	0.518	0.455	0.165	0.307	0.473	0.453	0.181	0.288	0.486	0.446	0.365	0.484	0.601	0.613	0.882	0.911	1.166	1.053		0.423	0.319	0.525	0.474	0.184	0.284	0.482	0.426	0.133	0.254	0.502	0.489	0.303	0.468	0.614	0.619	0.845	0.905	1.048
								2 days, 2:45:00	0.246	0.203	0.345	0.518	0.455	0.165	0.307	0.473	0.453	0.181	0.288	0.486	0.447	0.365	0.484	0.601	0.613	0.883	0.913	1.168	1.053		0.426	0.319	0.525	0.474	0.184	0.284	0.482	0.426	0.133	0.254	0.501	0.489	0.303	0.468	0.614	0.619	0.845	0.906	1.049
								2 days, 2:50:00	0.249	0.203	0.345	0.518	0.456	0.165	0.307	0.474	0.454	0.181	0.288	0.486	0.447	0.365	0.484	0.601	0.613	0.883	0.914	1.17	1.055		0.426	0.319	0.525	0.475	0.184	0.284	0.482	0.426	0.133	0.254	0.501	0.489	0.303	0.469	0.614	0.619	0.846	0.907	1.051
								2 days, 2:55:00	0.249	0.203	0.345	0.518	0.456	0.165	0.307	0.474	0.454	0.181	0.288	0.486	0.447	0.365	0.484	0.601	0.614	0.885	0.915	1.172	1.056		0.426	0.319	0.526	0.475	0.184	0.284	0.482	0.426	0.133	0.254	0.502	0.489	0.303	0.469	0.614	0.619	0.847	0.908	1.052
								2 days, 3:00:00	0.25	0.203	0.345	0.518	0.456	0.164	0.307	0.474	0.454	0.181	0.288	0.486	0.447	0.365	0.484	0.601	0.614	0.885	0.916	1.173	1.059		0.428	0.319	0.526	0.475	0.184	0.284	0.482	0.426	0.132	0.254	0.502	0.49	0.303	0.468	0.614	0.619	0.848	0.909	1.053
								2 days, 3:05:00	0.253	0.203	0.345	0.518	0.456	0.164	0.307	0.474	0.454	0.181	0.288	0.486	0.448	0.365	0.484	0.601	0.614	0.888	0.917	1.172	1.059		0.428	0.319	0.526	0.475	0.184	0.284	0.482	0.427	0.132	0.254	0.502	0.49	0.303	0.469	0.614	0.619	0.848	0.91	1.054
								2 days, 3:10:00	0.252	0.203	0.345	0.519	0.457	0.164	0.307	0.474	0.454	0.181	0.288	0.486	0.448	0.365	0.484	0.601	0.614	0.888	0.918	1.174	1.06		0.429	0.319	0.526	0.476	0.184	0.284	0.482	0.427	0.132	0.254	0.502	0.49	0.303	0.469	0.614	0.619	0.85	0.911	1.055
								2 days, 3:15:00	0.255	0.203	0.345	0.519	0.457	0.164	0.307	0.474	0.454	0.181	0.288	0.486	0.448	0.365	0.484	0.601	0.614	0.889	0.919	1.175	1.06		0.429	0.319	0.526	0.476	0.184	0.284	0.483	0.427	0.132	0.254	0.502	0.49	0.303	0.469	0.614	0.619	0.85	0.911	1.056
								2 days, 3:20:00	0.256	0.203	0.345	0.519	0.457	0.164	0.307	0.474	0.455	0.181	0.288	0.486	0.448	0.365	0.484	0.601	0.614	0.888	0.92	1.176	1.063		0.431	0.319	0.526	0.476	0.184	0.283	0.483	0.427	0.132	0.254	0.502	0.49	0.303	0.469	0.614	0.619	0.85	0.912	1.057
								2 days, 3:25:00	0.257	0.203	0.345	0.519	0.457	0.164	0.307	0.474	0.455	0.181	0.287	0.486	0.449	0.365	0.484	0.601	0.614	0.89	0.921	1.178	1.063		0.434	0.319	0.527	0.477	0.184	0.284	0.483	0.427	0.132	0.254	0.502	0.491	0.303	0.469	0.614	0.619	0.852	0.913	1.058
								2 days, 3:30:00	0.256	0.203	0.345	0.519	0.458	0.164	0.307	0.474	0.455	0.181	0.287	0.486	0.449	0.365	0.484	0.601	0.614	0.891	0.922	1.18	1.065		0.433	0.319	0.527	0.477	0.184	0.283	0.483	0.427	0.132	0.254	0.502	0.491	0.303	0.469	0.614	0.619	0.853	0.914	1.059
								2 days, 3:35:00	0.258	0.203	0.345	0.519	0.458	0.164	0.307	0.475	0.455	0.181	0.288	0.486	0.449	0.365	0.484	0.601	0.614	0.892	0.923	1.18	1.065		0.435	0.319	0.527	0.477	0.184	0.283	0.483	0.427	0.132	0.254	0.502	0.491	0.303	0.469	0.615	0.619	0.853	0.915	1.061
								2 days, 3:40:00	0.26	0.203	0.345	0.52	0.458	0.164	0.307	0.475	0.455	0.181	0.288	0.486	0.449	0.365	0.485	0.601	0.614	0.893	0.924	1.182	1.065		0.433	0.319	0.527	0.477	0.184	0.283	0.483	0.428	0.132	0.254	0.502	0.491	0.303	0.469	0.615	0.62	0.853	0.916	1.062
								2 days, 3:45:00	0.261	0.203	0.345	0.52	0.459	0.164	0.307	0.475	0.455	0.181	0.287	0.487	0.45	0.365	0.485	0.601	0.614	0.895	0.925	1.183	1.067		0.435	0.319	0.527	0.478	0.184	0.283	0.483	0.428	0.132	0.254	0.502	0.492	0.303	0.469	0.615	0.62	0.854	0.917	1.063
								2 days, 3:50:00	0.263	0.203	0.345	0.52	0.459	0.164	0.307	0.475	0.455	0.18	0.287	0.486	0.45	0.365	0.485	0.601	0.614	0.896	0.926	1.185	1.068		0.438	0.319	0.527	0.478	0.183	0.283	0.483	0.428	0.132	0.254	0.502	0.492	0.302	0.469	0.615	0.62	0.855	0.918	1.064
								2 days, 3:55:00	0.266	0.203	0.345	0.52	0.459	0.164	0.307	0.475	0.455	0.18	0.287	0.487	0.45	0.365	0.485	0.601	0.614	0.897	0.927	1.188	1.071		0.436	0.319	0.528	0.478	0.184	0.283	0.483	0.428	0.132	0.254	0.502	0.492	0.303	0.469	0.615	0.62	0.856	0.918	1.065
								2 days, 4:00:00	0.267	0.203	0.345	0.52	0.459	0.164	0.307	0.475	0.456	0.18	0.287	0.487	0.45	0.365	0.485	0.602	0.614	0.898	0.928	1.188	1.069		0.438	0.32	0.528	0.478	0.183	0.283	0.483	0.428	0.132	0.254	0.502	0.492	0.303	0.469	0.615	0.62	0.856	0.919	1.066
								2 days, 4:05:00	0.263	0.203	0.345	0.52	0.46	0.164	0.307	0.475	0.456	0.18	0.288	0.487	0.45	0.365	0.485	0.602	0.615	0.901	0.929	1.188	1.071		0.439	0.319	0.528	0.479	0.183	0.283	0.484	0.428	0.132	0.254	0.502	0.492	0.303	0.469	0.615	0.62	0.857	0.92	1.067
								2 days, 4:10:00	0.266	0.203	0.345	0.52	0.46	0.164	0.307	0.475	0.456	0.18	0.287	0.487	0.451	0.365	0.485	0.602	0.615	0.901	0.93	1.192	1.073		0.438	0.32	0.528	0.479	0.183	0.283	0.483	0.428	0.132	0.254	0.502	0.493	0.303	0.469	0.615	0.62	0.858	0.921	1.069
								2 days, 4:15:00	0.268	0.203	0.345	0.521	0.46	0.164	0.307	0.476	0.456	0.18	0.287	0.487	0.451	0.365	0.485	0.602	0.615	0.902	0.931	1.194	1.073		0.442	0.32	0.528	0.479	0.183	0.283	0.484	0.429	0.132	0.254	0.502	0.493	0.303	0.469	0.615	0.62	0.859	0.922	1.07
								2 days, 4:20:00	0.271	0.203	0.345	0.521	0.461	0.164	0.307	0.476	0.456	0.18	0.287	0.487	0.451	0.365	0.485	0.602	0.615	0.903	0.933	1.194	1.074		0.442	0.32	0.528	0.479	0.183	0.283	0.484	0.429	0.132	0.254	0.502	0.493	0.303	0.469	0.615	0.62	0.859	0.923	1.071
								2 days, 4:25:00	0.274	0.203	0.345	0.521	0.461	0.163	0.307	0.476	0.456	0.18	0.287	0.487	0.451	0.365	0.485	0.602	0.615	0.904	0.934	1.195	1.076		0.442	0.32	0.528	0.48	0.183	0.283	0.484	0.429	0.132	0.253	0.502	0.493	0.303	0.469	0.615	0.62	0.861	0.924	1.072
								2 days, 4:30:00	0.274	0.203	0.345	0.521	0.461	0.163	0.307	0.476	0.456	0.18	0.287	0.487	0.452	0.365	0.485	0.602	0.615	0.904	0.934	1.196	1.077		0.445	0.32	0.529	0.48	0.183	0.283	0.484	0.429	0.131	0.254	0.502	0.494	0.303	0.469	0.615	0.62	0.861	0.924	1.073
								2 days, 4:35:00	0.276	0.203	0.346	0.521	0.461	0.164	0.307	0.476	0.457	0.18	0.287	0.487	0.452	0.365	0.485	0.602	0.615	0.909	0.936	1.198	1.078		0.446	0.32	0.529	0.48	0.183	0.283	0.484	0.429	0.131	0.254	0.502	0.494	0.303	0.469	0.615	0.62	0.863	0.925	1.074
								2 days, 4:40:00	0.276	0.203	0.346	0.521	0.462	0.163	0.307	0.476	0.457	0.18	0.287	0.487	0.452	0.365	0.485	0.602	0.615	0.907	0.936	1.198	1.079		0.445	0.32	0.529	0.48	0.183	0.283	0.484	0.429	0.131	0.254	0.502	0.494	0.303	0.469	0.615	0.62	0.863	0.926	1.075
								2 days, 4:45:00	0.277	0.203	0.346	0.522	0.462	0.163	0.307	0.476	0.457	0.18	0.287	0.487	0.453	0.365	0.485	0.602	0.615	0.909	0.937	1.199	1.081		0.448	0.32	0.529	0.481	0.183	0.283	0.484	0.429	0.131	0.254	0.502	0.494	0.302	0.469	0.616	0.621	0.864	0.927	1.076
								2 days, 4:50:00	0.278	0.203	0.346	0.522	0.462	0.163	0.307	0.476	0.457	0.18	0.287	0.487	0.453	0.365	0.485	0.602	0.615	0.91	0.939	1.202	1.081		0.448	0.32	0.529	0.481	0.183	0.283	0.484	0.43	0.131	0.254	0.503	0.495	0.302	0.469	0.616	0.621	0.865	0.928	1.077
								2 days, 4:55:00	0.283	0.203	0.346	0.522	0.463	0.163	0.307	0.477	0.457	0.18	0.287	0.487	0.453	0.365	0.485	0.602	0.615	0.909	0.938	1.204	1.081		0.449	0.32	0.53	0.481	0.183	0.283	0.484	0.43	0.131	0.253	0.503	0.495	0.302	0.469	0.616	0.621	0.865	0.928	1.079
								2 days, 5:00:00	0.285	0.203	0.346	0.522	0.463	0.163	0.307	0.477	0.457	0.18	0.287	0.487	0.453	0.365	0.485	0.602	0.615	0.911	0.941	1.206	1.083		0.449	0.32	0.53	0.482	0.183	0.283	0.485	0.43	0.131	0.253	0.503	0.495	0.303	0.469	0.616	0.621	0.865	0.929	1.08
								2 days, 5:05:00	0.286	0.203	0.346	0.522	0.463	0.163	0.307	0.477	0.457	0.18	0.287	0.487	0.453	0.365	0.485	0.602	0.615	0.911	0.941	1.206	1.085		0.45	0.32	0.53	0.482	0.183	0.283	0.485	0.43	0.131	0.253	0.503	0.495	0.302	0.469	0.616	0.621	0.867	0.93	1.081
								2 days, 5:10:00	0.285	0.203	0.346	0.522	0.464	0.163	0.307	0.477	0.458	0.18	0.287	0.487	0.454	0.365	0.485	0.602	0.615	0.913	0.942	1.207	1.085		0.453	0.32	0.53	0.482	0.183	0.283	0.485	0.43	0.131	0.253	0.503	0.495	0.302	0.469	0.616	0.621	0.867	0.931	1.082
								2 days, 5:15:00	0.288	0.203	0.346	0.522	0.464	0.163	0.307	0.477	0.458	0.18	0.287	0.487	0.454	0.365	0.485	0.602	0.616	0.913	0.943	1.208	1.087		0.455	0.32	0.53	0.482	0.183	0.283	0.485	0.43	0.131	0.253	0.503	0.496	0.302	0.469	0.616	0.621	0.868	0.932	1.083
								2 days, 5:20:00	0.29	0.203	0.346	0.523	0.464	0.163	0.307	0.477	0.458	0.18	0.287	0.487	0.454	0.366	0.485	0.602	0.616	0.915	0.944	1.211	1.087		0.454	0.32	0.53	0.483	0.182	0.283	0.485	0.43	0.131	0.253	0.503	0.496	0.302	0.469	0.616	0.621	0.869	0.933	1.084
								2 days, 5:25:00	0.292	0.203	0.346	0.523	0.464	0.163	0.307	0.477	0.458	0.18	0.287	0.487	0.454	0.366	0.485	0.603	0.616	0.914	0.944	1.212	1.089		0.454	0.32	0.531	0.483	0.182	0.283	0.485	0.43	0.131	0.253	0.503	0.496	0.302	0.469	0.616	0.621	0.869	0.933	1.085
								2 days, 5:30:00	0.295	0.203	0.346	0.523	0.465	0.163	0.307	0.477	0.458	0.179	0.287	0.487	0.455	0.366	0.485	0.603	0.616	0.915	0.946	1.213	1.089		0.455	0.32	0.531	0.483	0.182	0.283	0.485	0.431	0.131	0.253	0.503	0.496	0.302	0.469	0.616	0.621	0.87	0.934	1.086
								2 days, 5:35:00	0.295	0.203	0.346	0.523	0.465	0.163	0.307	0.478	0.458	0.18	0.287	0.488	0.455	0.366	0.485	0.603	0.616	0.916	0.948	1.214	1.09		0.457	0.32	0.531	0.484	0.182	0.283	0.485	0.431	0.131	0.253	0.503	0.497	0.302	0.469	0.616	0.621	0.872	0.935	1.087
								2 days, 5:40:00	0.297	0.203	0.346	0.523	0.466	0.163	0.307	0.478	0.458	0.179	0.287	0.488	0.455	0.365	0.485	0.603	0.616	0.917	0.948	1.216	1.091		0.457	0.32	0.531	0.484	0.182	0.283	0.485	0.431	0.131	0.253	0.503	0.497	0.302	0.469	0.616	0.621	0.872	0.936	1.088
								2 days, 5:45:00	0.298	0.203	0.346	0.523	0.466	0.163	0.307	0.478	0.458	0.179	0.287	0.488	0.455	0.365	0.485	0.603	0.616	0.918	0.948	1.218	1.093		0.459	0.32	0.531	0.484	0.182	0.283	0.485	0.431	0.131	0.253	0.503	0.497	0.302	0.469	0.616	0.621	0.872	0.937	1.09
								2 days, 5:50:00	0.298	0.203	0.346	0.524	0.466	0.163	0.307	0.478	0.459	0.179	0.287	0.488	0.456	0.366	0.486	0.603	0.616	0.918	0.95	1.218	1.097		0.461	0.32	0.532	0.485	0.182	0.283	0.486	0.431	0.131	0.253	0.503	0.497	0.302	0.47	0.616	0.622	0.874	0.938	1.09
								2 days, 5:55:00	0.3	0.203	0.346	0.524	0.467	0.163	0.307	0.478	0.459	0.179	0.287	0.488	0.456	0.366	0.486	0.603	0.616	0.919	0.95	1.219	1.094		0.46	0.32	0.532	0.485	0.182	0.283	0.486	0.431	0.131	0.253	0.503	0.497	0.302	0.47	0.616	0.622	0.874	0.938	1.091
								2 days, 6:00:00	0.304	0.203	0.346	0.524	0.467	0.163	0.307	0.478	0.459	0.179	0.287	0.488	0.456	0.366	0.486	0.603	0.616	0.92	0.951	1.22	1.097		0.461	0.32	0.532	0.485	0.182	0.283	0.486	0.432	0.131	0.253	0.503	0.498	0.303	0.47	0.616	0.622	0.875	0.939	1.093
								2 days, 6:05:00	0.304	0.203	0.346	0.524	0.467	0.162	0.307	0.478	0.459	0.179	0.287	0.488	0.456	0.365	0.486	0.603	0.616	0.922	0.952	1.223	1.098		0.463	0.32	0.532	0.485	0.182	0.283	0.486	0.432	0.131	0.253	0.503	0.498	0.302	0.469	0.616	0.622	0.875	0.94	1.094
								2 days, 6:10:00	0.305	0.204	0.347	0.524	0.468	0.163	0.307	0.478	0.459	0.179	0.287	0.488	0.457	0.366	0.486	0.603	0.616	0.921	0.953	1.222	1.099		0.464	0.32	0.532	0.486	0.182	0.283	0.486	0.432	0.131	0.253	0.503	0.498	0.302	0.47	0.617	0.622	0.876	0.941	1.095
								2 days, 6:15:00	0.305	0.204	0.347	0.524	0.468	0.162	0.307	0.479	0.459	0.179	0.287	0.488	0.457	0.365	0.486	0.603	0.616	0.923	0.955	1.224	1.101		0.463	0.32	0.532	0.486	0.182	0.283	0.486	0.432	0.13	0.253	0.503	0.498	0.302	0.47	0.617	0.622	0.877	0.942	1.096
								2 days, 6:20:00	0.304	0.204	0.347	0.524	0.468	0.162	0.307	0.479	0.459	0.179	0.287	0.488	0.457	0.366	0.486	0.603	0.616	0.923	0.955	1.225	1.1		0.465	0.32	0.533	0.487	0.182	0.283	0.486	0.432	0.13	0.253	0.503	0.498	0.302	0.47	0.617	0.622	0.878	0.943	1.097
								2 days, 6:25:00	0.31	0.204	0.347	0.525	0.469	0.162	0.307	0.479	0.46	0.179	0.287	0.488	0.457	0.366	0.486	0.603	0.616	0.923	0.956	1.227	1.1		0.465	0.32	0.533	0.487	0.182	0.283	0.486	0.432	0.13	0.253	0.503	0.499	0.302	0.47	0.617	0.622	0.878	0.943	1.098
								2 days, 6:30:00	0.309	0.204	0.347	0.525	0.469	0.162	0.307	0.479	0.46	0.179	0.287	0.488	0.457	0.366	0.486	0.603	0.616	0.926	0.958	1.228	1.105		0.466	0.32	0.533	0.487	0.182	0.283	0.486	0.433	0.13	0.253	0.503	0.499	0.302	0.47	0.617	0.622	0.88	0.945	1.099
								2 days, 6:35:00	0.309	0.204	0.347	0.525	0.469	0.162	0.307	0.479	0.46	0.179	0.287	0.488	0.458	0.366	0.486	0.603	0.616	0.926	0.958	1.228	1.105		0.467	0.32	0.533	0.488	0.182	0.283	0.486	0.433	0.13	0.253	0.503	0.499	0.302	0.47	0.617	0.622	0.88	0.945	1.1
								2 days, 6:40:00	0.313	0.204	0.347	0.525	0.47	0.162	0.307	0.479	0.46	0.179	0.287	0.488	0.458	0.366	0.486	0.603	0.617	0.926	0.958	1.23	1.104		0.468	0.32	0.533	0.488	0.182	0.283	0.487	0.433	0.13	0.253	0.504	0.499	0.302	0.47	0.617	0.622	0.88	0.946	1.101
								2 days, 6:45:00	0.313	0.204	0.347	0.525	0.47	0.162	0.307	0.479	0.46	0.179	0.287	0.488	0.458	0.366	0.486	0.603	0.617	0.925	0.96	1.232	1.104		0.472	0.32	0.533	0.488	0.182	0.283	0.487	0.433	0.13	0.253	0.504	0.499	0.302	0.47	0.617	0.622	0.881	0.947	1.102
								2 days, 6:50:00	0.315	0.204	0.347	0.526	0.471	0.162	0.307	0.479	0.46	0.179	0.287	0.488	0.458	0.366	0.486	0.604	0.617	0.929	0.961	1.234	1.107		0.472	0.32	0.534	0.489	0.182	0.283	0.487	0.433	0.13	0.253	0.504	0.5	0.302	0.47	0.617	0.622	0.882	0.948	1.103
								2 days, 6:55:00	0.316	0.204	0.347	0.526	0.471	0.162	0.307	0.48	0.46	0.179	0.287	0.488	0.459	0.366	0.486	0.604	0.617	0.928	0.962	1.234	1.109		0.472	0.32	0.534	0.489	0.182	0.283	0.487	0.433	0.13	0.253	0.504	0.5	0.302	0.47	0.617	0.622	0.884	0.949	1.104
								2 days, 7:00:00	0.319	0.204	0.347	0.526	0.471	0.162	0.307	0.48	0.461	0.179	0.287	0.488	0.459	0.366	0.486	0.604	0.617	0.929	0.963	1.236	1.11		0.474	0.32	0.534	0.489	0.181	0.283	0.487	0.434	0.13	0.253	0.504	0.5	0.302	0.47	0.617	0.622	0.883	0.949	1.105
								2 days, 7:05:00	0.317	0.204	0.347	0.526	0.472	0.162	0.307	0.48	0.461	0.179	0.287	0.488	0.459	0.366	0.486	0.604	0.617	0.931	0.964	1.237	1.111		0.474	0.321	0.534	0.489	0.181	0.283	0.487	0.434	0.13	0.253	0.504	0.5	0.302	0.47	0.617	0.622	0.885	0.95	1.107
								2 days, 7:10:00	0.32	0.204	0.347	0.526	0.472	0.162	0.307	0.48	0.461	0.179	0.287	0.488	0.459	0.366	0.486	0.604	0.617	0.931	0.966	1.238	1.114		0.474	0.321	0.535	0.49	0.181	0.283	0.487	0.434	0.13	0.253	0.504	0.5	0.302	0.47	0.617	0.623	0.886	0.951	1.107
								2 days, 7:15:00	0.322	0.204	0.347	0.526	0.472	0.162	0.307	0.48	0.461	0.178	0.287	0.488	0.459	0.366	0.486	0.604	0.617	0.931	0.967	1.236	1.113		0.478	0.321	0.535	0.49	0.181	0.283	0.487	0.434	0.13	0.253	0.504	0.5	0.302	0.47	0.617	0.622	0.885	0.952	1.108
								2 days, 7:20:00	0.321	0.204	0.347	0.526	0.473	0.162	0.307	0.48	0.461	0.178	0.287	0.488	0.46	0.366	0.486	0.604	0.617	0.933	0.968	1.24	1.113		0.477	0.321	0.535	0.49	0.181	0.283	0.487	0.434	0.13	0.253	0.504	0.501	0.302	0.47	0.617	0.623	0.887	0.953	1.109
								2 days, 7:25:00	0.326	0.204	0.347	0.527	0.473	0.162	0.307	0.48	0.461	0.178	0.287	0.488	0.46	0.366	0.486	0.604	0.617	0.934	0.969	1.241	1.115		0.477	0.321	0.535	0.491	0.181	0.283	0.487	0.434	0.13	0.253	0.504	0.501	0.302	0.47	0.617	0.623	0.887	0.953	1.111
								2 days, 7:30:00	0.326	0.204	0.347	0.527	0.474	0.162	0.307	0.48	0.461	0.178	0.287	0.488	0.46	0.366	0.486	0.604	0.617	0.934	0.969	1.243	1.116		0.479	0.321	0.535	0.491	0.181	0.283	0.487	0.434	0.13	0.253	0.504	0.501	0.302	0.47	0.617	0.623	0.889	0.954	1.112
								2 days, 7:35:00	0.327	0.204	0.347	0.527	0.474	0.162	0.307	0.481	0.462	0.178	0.287	0.488	0.46	0.366	0.486	0.604	0.617	0.935	0.97	1.245	1.118		0.479	0.321	0.535	0.491	0.181	0.283	0.488	0.435	0.13	0.253	0.504	0.501	0.302	0.47	0.617	0.623	0.889	0.955	1.113
								2 days, 7:40:00	0.329	0.204	0.348	0.527	0.474	0.162	0.307	0.481	0.462	0.178	0.287	0.489	0.46	0.366	0.486	0.604	0.617	0.935	0.971	1.245	1.12		0.482	0.321	0.536	0.492	0.181	0.283	0.488	0.435	0.13	0.253	0.504	0.501	0.302	0.47	0.617	0.623	0.889	0.956	1.113
								2 days, 7:45:00	0.33	0.204	0.348	0.527	0.475	0.162	0.307	0.481	0.462	0.178	0.287	0.489	0.461	0.366	0.486	0.604	0.617	0.937	0.972	1.245	1.121		0.482	0.321	0.536	0.492	0.181	0.283	0.488	0.435	0.13	0.252	0.504	0.501	0.302	0.47	0.617	0.623	0.891	0.957	1.115
								2 days, 7:50:00	0.332	0.204	0.348	0.527	0.475	0.162	0.307	0.481	0.462	0.178	0.287	0.489	0.461	0.366	0.486	0.604	0.617	0.937	0.973	1.246	1.121		0.484	0.321	0.536	0.493	0.181	0.283	0.488	0.435	0.13	0.252	0.504	0.502	0.302	0.47	0.618	0.623	0.891	0.958	1.116
								2 days, 7:55:00	0.334	0.204	0.348	0.528	0.476	0.162	0.307	0.481	0.462	0.178	0.287	0.489	0.461	0.366	0.486	0.604	0.617	0.938	0.975	1.249	1.123		0.485	0.321	0.536	0.493	0.181	0.283	0.488	0.435	0.13	0.252	0.504	0.502	0.302	0.47	0.618	0.623	0.892	0.959	1.117
								2 days, 8:00:00	0.332	0.204	0.348	0.528	0.476	0.162	0.307	0.481	0.463	0.178	0.287	0.489	0.461	0.366	0.486	0.604	0.617	0.94	0.975	1.249	1.123		0.486	0.321	0.536	0.493	0.181	0.283	0.488	0.435	0.129	0.252	0.504	0.502	0.302	0.47	0.618	0.623	0.893	0.959	1.118
								2 days, 8:05:00	0.333	0.204	0.348	0.528	0.476	0.162	0.307	0.481	0.463	0.178	0.287	0.489	0.462	0.366	0.486	0.604	0.617	0.94	0.977	1.251	1.125		0.487	0.321	0.536	0.494	0.181	0.283	0.488	0.436	0.129	0.252	0.504	0.502	0.302	0.47	0.618	0.623	0.894	0.96	1.119
								2 days, 8:10:00	0.339	0.204	0.348	0.528	0.477	0.161	0.307	0.481	0.463	0.178	0.287	0.489	0.462	0.366	0.486	0.604	0.617	0.938	0.976	1.251	1.125		0.487	0.321	0.536	0.494	0.181	0.283	0.488	0.436	0.129	0.252	0.504	0.502	0.302	0.47	0.618	0.623	0.894	0.961	1.12
								2 days, 8:15:00	0.339	0.204	0.348	0.528	0.477	0.161	0.307	0.481	0.463	0.178	0.287	0.489	0.462	0.366	0.486	0.604	0.617	0.942	0.977	1.255	1.126		0.488	0.321	0.537	0.495	0.181	0.283	0.488	0.436	0.129	0.252	0.504	0.503	0.302	0.47	0.618	0.623	0.895	0.962	1.121
								2 days, 8:20:00	0.338	0.204	0.348	0.528	0.477	0.161	0.307	0.482	0.463	0.178	0.287	0.489	0.462	0.366	0.486	0.604	0.617	0.942	0.98	1.256	1.128		0.49	0.321	0.537	0.495	0.181	0.283	0.489	0.436	0.129	0.252	0.504	0.503	0.302	0.47	0.618	0.623	0.896	0.962	1.122
								2 days, 8:25:00	0.342	0.204	0.348	0.528	0.478	0.161	0.307	0.482	0.463	0.178	0.287	0.489	0.462	0.366	0.486	0.604	0.618	0.942	0.981	1.258	1.128		0.491	0.321	0.537	0.495	0.181	0.283	0.489	0.436	0.129	0.252	0.504	0.503	0.302	0.47	0.618	0.623	0.896	0.964	1.123
								2 days, 8:30:00	0.344	0.204	0.348	0.529	0.479	0.161	0.307	0.482	0.463	0.178	0.287	0.489	0.463	0.366	0.486	0.604	0.618	0.943	0.982	1.263	1.13		0.492	0.321	0.537	0.496	0.181	0.283	0.489	0.437	0.129	0.252	0.504	0.503	0.302	0.47	0.618	0.623	0.897	0.964	1.124
								2 days, 8:35:00	0.345	0.204	0.348	0.529	0.479	0.161	0.307	0.482	0.463	0.178	0.287	0.489	0.463	0.366	0.486	0.604	0.618	0.944	0.983	1.263	1.131		0.49	0.321	0.537	0.496	0.181	0.283	0.489	0.437	0.129	0.252	0.504	0.503	0.301	0.47	0.618	0.623	0.898	0.965	1.125
								2 days, 8:40:00	0.346	0.204	0.348	0.529	0.479	0.161	0.307	0.482	0.464	0.178	0.287	0.489	0.463	0.366	0.487	0.605	0.618	0.946	0.984	1.265	1.133		0.492	0.321	0.537	0.496	0.181	0.283	0.489	0.437	0.129	0.252	0.504	0.503	0.302	0.47	0.618	0.623	0.899	0.966	1.126
								2 days, 8:45:00	0.347	0.204	0.348	0.529	0.48	0.161	0.307	0.482	0.464	0.178	0.287	0.489	0.463	0.366	0.487	0.605	0.618	0.946	0.983	1.263	1.132		0.493	0.321	0.537	0.497	0.181	0.283	0.489	0.437	0.129	0.252	0.504	0.504	0.301	0.47	0.618	0.624	0.899	0.966	1.127
								2 days, 8:50:00	0.351	0.204	0.348	0.529	0.48	0.161	0.307	0.482	0.464	0.177	0.287	0.489	0.463	0.366	0.486	0.604	0.618	0.946	0.985	1.268	1.134		0.494	0.321	0.537	0.497	0.18	0.283	0.489	0.437	0.129	0.252	0.504	0.504	0.301	0.47	0.618	0.624	0.9	0.967	1.128
								2 days, 8:55:00	0.353	0.204	0.348	0.529	0.481	0.161	0.307	0.482	0.464	0.177	0.287	0.489	0.463	0.366	0.486	0.605	0.618	0.948	0.986	1.27	1.136		0.496	0.321	0.537	0.497	0.18	0.282	0.489	0.437	0.129	0.252	0.504	0.504	0.301	0.47	0.618	0.623	0.901	0.968	1.129
								2 days, 9:00:00	0.354	0.204	0.348	0.529	0.481	0.161	0.307	0.483	0.464	0.177	0.287	0.489	0.464	0.366	0.487	0.605	0.618	0.946	0.987	1.27	1.135		0.496	0.321	0.538	0.498	0.18	0.282	0.489	0.438	0.129	0.252	0.505	0.504	0.301	0.47	0.618	0.624	0.901	0.969	1.13
								2 days, 9:05:00	0.357	0.204	0.349	0.53	0.482	0.161	0.307	0.483	0.464	0.177	0.287	0.489	0.464	0.366	0.487	0.605	0.618	0.948	0.988	1.274	1.136		0.498	0.321	0.538	0.498	0.18	0.283	0.489	0.438	0.129	0.252	0.504	0.504	0.302	0.47	0.618	0.624	0.903	0.97	1.131
								2 days, 9:10:00	0.357	0.204	0.349	0.53	0.482	0.161	0.307	0.483	0.465	0.177	0.287	0.489	0.464	0.366	0.487	0.605	0.618	0.95	0.989	1.274	1.14		0.498	0.321	0.538	0.499	0.18	0.282	0.489	0.438	0.129	0.252	0.504	0.504	0.301	0.47	0.618	0.624	0.904	0.971	1.132
								2 days, 9:15:00	0.36	0.204	0.349	0.53	0.482	0.161	0.307	0.483	0.465	0.177	0.287	0.489	0.464	0.366	0.486	0.605	0.618	0.95	0.99	1.276	1.14		0.5	0.321	0.538	0.499	0.18	0.282	0.489	0.438	0.129	0.252	0.504	0.505	0.301	0.47	0.618	0.624	0.904	0.971	1.133
								2 days, 9:20:00	0.362	0.204	0.349	0.53	0.483	0.161	0.307	0.483	0.465	0.177	0.287	0.489	0.465	0.366	0.487	0.605	0.618	0.95	0.991	1.278	1.142		0.498	0.321	0.538	0.499	0.18	0.282	0.49	0.438	0.129	0.252	0.505	0.505	0.301	0.47	0.618	0.624	0.906	0.973	1.134
								2 days, 9:25:00	0.362	0.205	0.349	0.53	0.483	0.161	0.307	0.483	0.465	0.177	0.287	0.489	0.465	0.366	0.487	0.605	0.618	0.951	0.992	1.279	1.14		0.504	0.321	0.538	0.5	0.18	0.282	0.49	0.438	0.129	0.252	0.505	0.505	0.301	0.47	0.618	0.624	0.905	0.973	1.135
								2 days, 9:30:00	0.362	0.205	0.349	0.53	0.483	0.161	0.307	0.483	0.465	0.177	0.287	0.489	0.465	0.366	0.487	0.605	0.618	0.952	0.993	1.283	1.143		0.504	0.321	0.538	0.5	0.18	0.282	0.49	0.438	0.129	0.252	0.504	0.505	0.301	0.47	0.618	0.624	0.906	0.974	1.136
								2 days, 9:35:00	0.364	0.204	0.349	0.531	0.484	0.161	0.307	0.483	0.465	0.177	0.287	0.489	0.465	0.366	0.487	0.605	0.618	0.953	0.994	1.285	1.143		0.502	0.321	0.538	0.5	0.18	0.282	0.49	0.439	0.128	0.252	0.505	0.505	0.301	0.47	0.618	0.624	0.907	0.975	1.138
								2 days, 9:40:00	0.371	0.205	0.349	0.531	0.484	0.161	0.307	0.484	0.465	0.177	0.287	0.489	0.465	0.366	0.487	0.605	0.618	0.953	0.995	1.284	1.143		0.503	0.321	0.539	0.501	0.18	0.282	0.49	0.439	0.128	0.252	0.505	0.505	0.301	0.471	0.618	0.624	0.907	0.976	1.138
								2 days, 9:45:00	0.373	0.205	0.349	0.531	0.485	0.161	0.307	0.484	0.466	0.177	0.287	0.489	0.465	0.366	0.487	0.605	0.618	0.955	0.997	1.286	1.148		0.506	0.321	0.539	0.501	0.18	0.282	0.49	0.439	0.128	0.252	0.505	0.505	0.301	0.47	0.618	0.624	0.909	0.977	1.14
								2 days, 9:50:00	0.373	0.205	0.349	0.531	0.485	0.161	0.307	0.484	0.466	0.177	0.287	0.489	0.466	0.366	0.487	0.605	0.618	0.955	0.998	1.288	1.149		0.508	0.321	0.539	0.501	0.18	0.282	0.49	0.439	0.128	0.252	0.505	0.505	0.301	0.47	0.618	0.624	0.91	0.978	1.141
								2 days, 9:55:00	0.375	0.205	0.349	0.531	0.485	0.161	0.307	0.484	0.466	0.177	0.287	0.489	0.466	0.366	0.487	0.605	0.618	0.957	0.999	1.29	1.148		0.506	0.322	0.539	0.502	0.18	0.282	0.49	0.439	0.128	0.252	0.505	0.506	0.301	0.47	0.618	0.624	0.91	0.978	1.142
								2 days, 10:00:00	0.38	0.205	0.349	0.531	0.486	0.161	0.307	0.484	0.466	0.177	0.287	0.489	0.466	0.366	0.487	0.605	0.618	0.958	0.999	1.293	1.15		0.51	0.321	0.539	0.502	0.18	0.282	0.49	0.44	0.128	0.252	0.505	0.506	0.301	0.47	0.618	0.624	0.911	0.979	1.143
								2 days, 10:05:00	0.375	0.205	0.349	0.531	0.486	0.161	0.307	0.484	0.466	0.177	0.287	0.489	0.466	0.366	0.487	0.605	0.618	0.958	1.001	1.294	1.151		0.509	0.322	0.539	0.502	0.18	0.282	0.49	0.44	0.128	0.252	0.505	0.506	0.301	0.471	0.618	0.624	0.912	0.98	1.144
								2 days, 10:10:00	0.384	0.205	0.349	0.531	0.487	0.16	0.307	0.484	0.466	0.177	0.287	0.489	0.466	0.366	0.487	0.605	0.618	0.959	1.002	1.296	1.153		0.511	0.322	0.539	0.503	0.18	0.282	0.49	0.44	0.128	0.251	0.505	0.506	0.301	0.471	0.618	0.624	0.913	0.982	1.145
								2 days, 10:15:00	0.383	0.205	0.349	0.532	0.487	0.16	0.307	0.484	0.467	0.177	0.287	0.489	0.467	0.366	0.487	0.605	0.618	0.96	1.004	1.297	1.153		0.511	0.322	0.54	0.503	0.18	0.282	0.491	0.44	0.128	0.251	0.505	0.506	0.301	0.471	0.618	0.624	0.914	0.982	1.147
								2 days, 10:20:00	0.384	0.205	0.349	0.532	0.488	0.16	0.307	0.485	0.467	0.177	0.286	0.489	0.467	0.366	0.487	0.605	0.618	0.962	1.004	1.299	1.153		0.513	0.322	0.54	0.504	0.18	0.282	0.491	0.44	0.128	0.251	0.505	0.506	0.301	0.471	0.618	0.624	0.915	0.983	1.148
								2 days, 10:25:00	0.388	0.205	0.349	0.532	0.488	0.16	0.307	0.485	0.467	0.177	0.286	0.489	0.467	0.366	0.487	0.605	0.618	0.963	1.005	1.301	1.156		0.513	0.322	0.54	0.504	0.179	0.282	0.491	0.44	0.128	0.251	0.505	0.506	0.301	0.471	0.618	0.624	0.915	0.984	1.149
								2 days, 10:30:00	0.39	0.205	0.349	0.532	0.489	0.16	0.307	0.485	0.467	0.176	0.286	0.489	0.467	0.366	0.487	0.605	0.618	0.962	1.007	1.3	1.156		0.514	0.322	0.54	0.504	0.179	0.282	0.491	0.441	0.128	0.251	0.505	0.507	0.301	0.471	0.618	0.624	0.916	0.985	1.15
								2 days, 10:35:00	0.391	0.205	0.349	0.532	0.489	0.16	0.307	0.485	0.467	0.176	0.286	0.489	0.467	0.366	0.487	0.605	0.618	0.961	1.008	1.304	1.158		0.515	0.322	0.54	0.505	0.179	0.282	0.491	0.441	0.128	0.251	0.505	0.507	0.301	0.471	0.618	0.624	0.917	0.986	1.151
								2 days, 10:40:00	0.392	0.205	0.349	0.532	0.489	0.16	0.307	0.485	0.467	0.176	0.286	0.489	0.467	0.366	0.487	0.605	0.618	0.964	1.009	1.304	1.159		0.515	0.322	0.54	0.505	0.179	0.282	0.491	0.441	0.128	0.251	0.505	0.507	0.301	0.47	0.618	0.624	0.918	0.987	1.152
								2 days, 10:45:00	0.394	0.205	0.35	0.532	0.49	0.16	0.307	0.485	0.467	0.176	0.286	0.489	0.468	0.366	0.487	0.605	0.618	0.966	1.009	1.305	1.161		0.517	0.322	0.541	0.505	0.179	0.282	0.491	0.441	0.128	0.251	0.505	0.507	0.301	0.471	0.618	0.624	0.918	0.987	1.153
								2 days, 10:50:00	0.394	0.205	0.35	0.532	0.49	0.16	0.307	0.485	0.468	0.176	0.286	0.489	0.468	0.366	0.487	0.605	0.619	0.966	1.011	1.306	1.16		0.52	0.322	0.541	0.506	0.179	0.282	0.491	0.441	0.128	0.251	0.505	0.507	0.301	0.471	0.618	0.624	0.92	0.989	1.154
								2 days, 10:55:00	0.399	0.205	0.35	0.533	0.49	0.16	0.307	0.485	0.468	0.176	0.286	0.489	0.468	0.366	0.487	0.605	0.619	0.968	1.011	1.308	1.161		0.519	0.322	0.541	0.506	0.179	0.282	0.491	0.441	0.128	0.251	0.505	0.507	0.301	0.471	0.618	0.624	0.92	0.989	1.156
								2 days, 11:00:00	0.399	0.205	0.35	0.533	0.491	0.16	0.307	0.486	0.468	0.176	0.286	0.489	0.468	0.366	0.487	0.605	0.619	0.967	1.012	1.31	1.163		0.52	0.322	0.541	0.506	0.179	0.282	0.491	0.441	0.128	0.251	0.505	0.507	0.301	0.471	0.618	0.624	0.921	0.99	1.157
								2 days, 11:05:00	0.402	0.205	0.35	0.533	0.491	0.16	0.307	0.485	0.468	0.176	0.286	0.489	0.468	0.366	0.487	0.605	0.619	0.968	1.014	1.314	1.164		0.521	0.322	0.541	0.507	0.179	0.282	0.491	0.442	0.128	0.251	0.505	0.507	0.301	0.471	0.618	0.624	0.922	0.991	1.158
								2 days, 11:10:00	0.406	0.205	0.35	0.533	0.492	0.16	0.307	0.486	0.468	0.176	0.286	0.489	0.469	0.366	0.487	0.605	0.619	0.97	1.015	1.315	1.165		0.523	0.322	0.541	0.507	0.179	0.282	0.491	0.442	0.128	0.251	0.505	0.508	0.301	0.471	0.619	0.624	0.923	0.992	1.16
								2 days, 11:15:00	0.405	0.205	0.35	0.533	0.492	0.16	0.307	0.486	0.468	0.176	0.286	0.489	0.469	0.366	0.487	0.605	0.619	0.97	1.015	1.315	1.166		0.523	0.322	0.541	0.507	0.179	0.282	0.491	0.442	0.127	0.251	0.505	0.508	0.3	0.471	0.618	0.624	0.923	0.993	1.161
								2 days, 11:20:00	0.407	0.205	0.35	0.533	0.492	0.16	0.307	0.486	0.468	0.176	0.286	0.489	0.469	0.366	0.487	0.605	0.619	0.971	1.017	1.317	1.168		0.525	0.322	0.541	0.507	0.179	0.282	0.491	0.442	0.127	0.251	0.505	0.508	0.3	0.471	0.619	0.624	0.925	0.994	1.163
								2 days, 11:25:00	0.409	0.205	0.35	0.533	0.493	0.16	0.307	0.486	0.469	0.176	0.286	0.489	0.469	0.366	0.487	0.605	0.619	0.972	1.017	1.318	1.168		0.524	0.322	0.541	0.508	0.179	0.282	0.492	0.442	0.127	0.251	0.505	0.508	0.3	0.471	0.619	0.624	0.925	0.995	1.164
								2 days, 11:30:00	0.411	0.205	0.35	0.533	0.493	0.16	0.307	0.486	0.469	0.176	0.286	0.489	0.469	0.366	0.487	0.605	0.619	0.973	1.019	1.32	1.169		0.525	0.322	0.542	0.508	0.179	0.282	0.492	0.442	0.127	0.251	0.505	0.508	0.3	0.471	0.619	0.624	0.925	0.996	1.166
								2 days, 11:35:00	0.413	0.205	0.35	0.533	0.494	0.16	0.307	0.486	0.469	0.176	0.286	0.489	0.469	0.366	0.487	0.605	0.619	0.974	1.02	1.322	1.171		0.527	0.322	0.542	0.509	0.179	0.282	0.492	0.443	0.127	0.251	0.505	0.508	0.3	0.471	0.619	0.625	0.927	0.997	1.167
								2 days, 11:40:00	0.413	0.205	0.35	0.534	0.494	0.16	0.307	0.486	0.469	0.176	0.286	0.489	0.469	0.366	0.487	0.605	0.619	0.976	1.022	1.324	1.174		0.527	0.322	0.542	0.509	0.179	0.282	0.492	0.443	0.127	0.251	0.505	0.508	0.3	0.471	0.619	0.624	0.928	0.998	1.169
								2 days, 11:45:00	0.416	0.205	0.35	0.534	0.494	0.16	0.307	0.486	0.469	0.176	0.286	0.489	0.47	0.366	0.487	0.605	0.619	0.976	1.022	1.324	1.174		0.53	0.322	0.542	0.509	0.179	0.282	0.492	0.443	0.127	0.251	0.505	0.508	0.3	0.471	0.619	0.625	0.929	0.999	1.169
								2 days, 11:50:00	0.418	0.205	0.35	0.534	0.495	0.16	0.307	0.487	0.469	0.176	0.286	0.489	0.47	0.366	0.487	0.606	0.619	0.978	1.023	1.328	1.177		0.53	0.322	0.542	0.51	0.179	0.282	0.492	0.443	0.127	0.251	0.505	0.508	0.3	0.471	0.619	0.625	0.93	1	1.171
								2 days, 11:55:00	0.422	0.205	0.35	0.534	0.495	0.16	0.307	0.487	0.469	0.176	0.286	0.489	0.47	0.366	0.487	0.606	0.619	0.977	1.025	1.329	1.179		0.53	0.322	0.542	0.51	0.179	0.282	0.492	0.443	0.127	0.251	0.505	0.509	0.3	0.471	0.619	0.625	0.931	1.001	1.173
								2 days, 12:00:00	0.425	0.205	0.35	0.534	0.495	0.159	0.307	0.487	0.469	0.176	0.286	0.489	0.47	0.366	0.487	0.606	0.619	0.979	1.027	1.329	1.181		0.532	0.322	0.542	0.51	0.178	0.282	0.492	0.443	0.127	0.25	0.505	0.509	0.3	0.471	0.619	0.625	0.932	1.002	1.175
								2 days, 12:05:00	0.423	0.205	0.35	0.534	0.496	0.16	0.307	0.487	0.47	0.176	0.286	0.489	0.47	0.366	0.487	0.606	0.619	0.978	1.028	1.331	1.181		0.534	0.322	0.542	0.511	0.179	0.282	0.492	0.444	0.127	0.251	0.505	0.509	0.3	0.471	0.619	0.625	0.934	1.003	1.177
[truncated: 119 more rows]
[truncated: 21 more columns]

## Sheet: Fig. S3
Supplementary Figure 3
G0		G1		G2		G3
m/z	Intensity	m/z	Intensity	m/z	Intensity	m/z	Intensity
27.0002	95	27.0002	132	27.0003	66	27.0004	106
27.0008	128	27.0008	159	27.001	62	27.001	108
27.0015	168	27.0014	197	27.0016	69	27.0017	119
[truncated: 4,625 more rows]

## Sheet: Fig. S5
Supplementary Figure 5a				Supplementary Figure 5b				Supplementary Figure 5c
[truncated: 17,518 more rows]

[truncated: 9 more sheets: Fig. S6, Fig. S7, Fig. S9, Fig. S11, Supplementary Table 1, Supplementary Table 2, Supplementary Table 3, Supplementary Table 5, Supplementary Table 6]
